# Supplementary material for: A novel Ca2+-binding protein that can rapidly transduce auxin responses during root growth
Source: PLoS Biol. 2019 Jul 11;17(7):e3000085. doi: 10.1371/journal.pbio.3000085 (PMC6650080; doi:10.1371/journal.pbio.3000085)
Supplement: S1 Data — (XLSX) [file pbio.3000085.s016.xlsx]

## Sheet: Fig 1D
At4g27280	mock (solv)	SD mock	low auxin	SD low	high auxin	SD high
Col	1085.1	285.958	7003.6	440.213	11418.9	1032.96
axr1	1496.85	143.147	4360.72	921.794	9639.58	412.24
Array probe annotation:
array_element_name	array_element_type	organism	is_control	locus	description		chromosome	start	stop
253915_at	oligonucleotide	Arabidopsis thaliana	no	AT4G27280	calcium-binding EF hand family protein		4	13663786	13664162

## Sheet: Fig2D primary root 
wt root length	Area	Mean	Mode	Min	Max	Angle	Length				cmi1 root length	Length
1	3419348	27.561	22.709	9	58.084	-91.204	40310.2	4.03102				45890	4.589
2	3.62006e+06	27.81	24.439	8.167	56.889	-88.409	42688.5	4.26885				39836.5	3.98365
3	3.17562e+06	25.414	23.915	11.724	66	-91.166	37430.4	3.74304				35601.3	3.56013
4	3.30465e+06	20.984	18.342	10.8	48.291	-92.869	38910.8	3.89108				37071.4	3.70714
5	4.23655e+06	21.77	18.971	7	53.788	-89.514	49955.1	4.99551				23254.4	2.32544
6	3.62006e+06	25.273	22.038	10.188	64.851	-93.073	42648.6	4.26486				23478.5	2.34785
7	3.69892e+06	26.361	22.174	6.71	57.792	-93.451	43597.7	4.35977				25609.8	2.56098
8	2.75268e+06	32.261	37.241	5.783	56.593	-92.093	32449	3.2449				48778.6	4.87786
9	2.94623e+06	21.432	18.984	6.522	56.761	-89.721	34713.7	3.47137				31186.8	3.11868
10	3.66308e+06	19.198	18.021	5.282	65.118	-89.663	43180.7	4.31807				32205.5	3.22055
11	3.01075e+06	19.278	18.024	4.702	46.549	-87.677	35504.5	3.55045				35151.4	3.51514
12	3.50537e+06	18.881	13.839	5.754	55.628	-92.939	41287	4.1287				38465.6	3.84656
13	3.49103e+06	19.145	17.052	4.082	57.206	-90.236	41148.3	4.11483				42846.7	4.28467
14	3.7706e+06	19.06	18.031	5	51.657	-89.782	44450.3	4.44503				27777	2.7777
15	3.64157e+06	29.724	17.74	5.385	85.462	-91.469	42940.1	4.29401				35723.4	3.57234
16	3870960	15.672	15.862	5.511	29.276	-93.616	45641.5	4.56415				29548.8	2.95488
17	4.02867e+06	17.458	19.238	8.063	28.139	-95.315	47533	4.7533				31242	3.1242
18	2.7025e+06	18.373	16.919	5.849	42.415	-97.786	31874.5	3.18745				34172.2	3.41722
19	3.06093e+06	20.243	16.072	9.493	81.164	-87.715	36096.7	3.60967				36900.9	3.69009
20	3096768	19.971	20.053	9.768	45.109	-92.657	36530.6	3.65306				32923.6	3.29236
21	3.06809e+06	19.04	17.029	5.405	48.845	-89.329	36155.1	3.61551				41062.6	4.10626
22	3.362e+06	21.023	19.043	7.192	51.481	-91.836	39644.3	3.96443				24816.6	2.48166
23	3.362e+06	20.706	19.001	9.923	48.333	-91.469	39637	3.9637				36919.4	3.69194
24	2.5448e+06	24.455	18.723	11.739	57	-99.914	29996.6	2.99966				45443.2	4.54432
							aver	3.97635				36072.9	3.60729
							stdev	0.500663				39042.4	3.90424
							se	0.102197				42783.8	4.27838
												39362	3.9362
												29449.5	2.94495
												aver	3.52626
												stdev	0.674955
												se	0.125336
					wt	cmi1
	0.886809				3.97635	3.52626
					0.500663	0.674955
					0.102197	0.125336

## Sheet: Fig 2F meristem
T-TEST GROUPS=cmi1(1 2)
/MISSING=ANALYSIS
/VARIABLES=lenght
/CRITERIA=CI(.95).
T-Test
Notes
Output Created		26-SEP-2015 18:46:50
Comments
Input	Active Dataset	DataSet0
	Filter	<none>
	Weight	<none>
	Split File	<none>
	N of Rows in Working Data File	216
Missing Value Handling	Definition of Missing	User defined missing values are treated as missing.
	Cases Used	Statistics for each analysis are based on the cases with no missing or out-of-range data for any variable in the analysis.
Syntax		T-TEST GROUPS=cmi1(1 2) /MISSING=ANALYSIS /VARIABLES=lenght /CRITERIA=CI(.95).
Resources	Processor Time	00:00:00,01
	Elapsed Time	00:00:00,00
[DataSet0]
Group Statistics
cmi1		N	Mean	Std. Deviation	Std. Error Mean
lenght	WT	82	0.357439	0.0775942	0.00856885
	cmi1	134	0.444985	0.0891546	0.00770178
Independent Samples Test
		Levene's Test for Equality of Variances		t-test for Equality of Means
		F	Sig.	t	df	Sig. (2-tailed)	Mean Difference	Std. Error Difference	95% Confidence Interval of the Difference
									Lower	Upper
lenght	Equal variances assumed	0.979717	0.323387	-7.34909	214	4.15638e-12	-0.0875461	0.0119125	-0.111027	-0.0640652
	Equal variances not assumed			-7.59856	189.44	1.3411e-12	-0.0875461	0.0115214	-0.110273	-0.0648193
SAVE OUTFILE='/Users/admin/Desktop/hypocotils_wt_cmi1.Ttest.sav'
/COMPRESSED.
DATASET ACTIVATE DataSet0.
SAVE OUTFILE='/Users/admin/Desktop/hypocotils_wt_cmi1.Ttest.sav'
/COMPRESSED.
T-TEST GROUPS=cmi1(1 3)
/MISSING=ANALYSIS
/VARIABLES=lenght
/CRITERIA=CI(.95).
T-Test
Notes
Output Created		26-SEP-2015 18:54:21
Comments
Input	Data	/Users/admin/Desktop/hypocotils_wt_cmi1.Ttest.sav
	Active Dataset	DataSet0
	Filter	<none>
	Weight	<none>
	Split File	<none>
	N of Rows in Working Data File	316
Missing Value Handling	Definition of Missing	User defined missing values are treated as missing.
	Cases Used	Statistics for each analysis are based on the cases with no missing or out-of-range data for any variable in the analysis.
Syntax		T-TEST GROUPS=cmi1(1 3) /MISSING=ANALYSIS /VARIABLES=lenght /CRITERIA=CI(.95).
Resources	Processor Time	00:00:00,00
	Elapsed Time	00:00:00,00
[DataSet0] /Users/admin/Desktop/hypocotils_wt_cmi1.Ttest.sav
Group Statistics
cmi1		N	Mean	Std. Deviation	Std. Error Mean
lenght	WT	82	0.357439	0.0775942	0.00856885
	complement	100	0.28729	0.0655635	0.00655635
Independent Samples Test
		Levene's Test for Equality of Variances		t-test for Equality of Means
		F	Sig.	t	df	Sig. (2-tailed)	Mean Difference	Std. Error Difference	95% Confidence Interval of the Difference
									Lower	Upper
lenght	Equal variances assumed	3.12208	0.078933	6.6105	180	4.20503e-10	0.070149	0.0106118	0.0492096	0.0910885
	Equal variances not assumed			6.50167	159.012	9.77426e-10	0.070149	0.0107894	0.04884	0.091458
ONEWAY lenght BY cmi1
/STATISTICS DESCRIPTIVES HOMOGENEITY
/MISSING ANALYSIS
/POSTHOC=TUKEY ALPHA(0.05).
Oneway
Notes
Output Created		26-SEP-2015 18:56:13
Comments
Input	Data	/Users/admin/Desktop/hypocotils_wt_cmi1.Ttest.sav
	Active Dataset	DataSet0
	Filter	<none>
	Weight	<none>
	Split File	<none>
	N of Rows in Working Data File	316
Missing Value Handling	Definition of Missing	User-defined missing values are treated as missing.
	Cases Used	Statistics for each analysis are based on cases with no missing data for any variable in the analysis.
Syntax		ONEWAY lenght BY cmi1 /STATISTICS DESCRIPTIVES HOMOGENEITY /MISSING ANALYSIS /POSTHOC=TUKEY ALPHA(0.05).
Resources	Processor Time	00:00:00,01
	Elapsed Time	00:00:00,00
Descriptives
lenght
	N	Mean	Std. Deviation	Std. Error	95% Confidence Interval for Mean		Minimum	Maximum
					Lower Bound	Upper Bound
WT	82	0.357439	0.0775942	0.00856885	0.34039	0.374488	0.17	0.504
cmi1	134	0.444985	0.0891546	0.00770178	0.429751	0.460219	0.203	0.643
complement	100	0.28729	0.0655635	0.00655635	0.274281	0.300299	0.163	0.479
Total	316	0.372364	0.104184	0.00586082	0.360833	0.383895	0.163	0.643
Test of Homogeneity of Variances
lenght
Levene Statistic	df1	df2	Sig.
4.14615	2	313	0.0167028
ANOVA
lenght
	Sum of Squares	df	Mean Square	F	Sig.
Between Groups	1.44872	2	0.724358	115.065	3.46984e-38
Within Groups	1.9704	313	0.00629522
Total	3.41912	315
Post Hoc Tests
Multiple Comparisons
Dependent Variable:	lenght
Tukey HSD
(I) cmi1		Mean Difference (I-J)	Std. Error	Sig.	95% Confidence Interval
					Lower Bound	Upper Bound
WT	cmi1	-.08755*	0.0111243	5.09981e-09	-0.113743	-0.0613492
	complement	.07015*	0.0118205	2.83562e-08	0.0423128	0.0979852
cmi1	WT	.08755*	0.0111243	5.09981e-09	0.0613492	0.113743
	complement	.15770*	0.0104848	5.09966e-09	0.133004	0.182386
complement	WT	-.07015*	0.0118205	2.83562e-08	-0.0979852	-0.0423128
	cmi1	-.15770*	0.0104848	5.09966e-09	-0.182386	-0.133004
*. The mean difference is significant at the 0.05 level.
Homogeneous Subsets
lenght
Tukey HSDa,b
cmi1	N	Subset for alpha = 0.05
		1	2	3
complement	100	0.28729
WT	82		0.357439
cmi1	134			0.444985
Sig.		1	1	1
Means for groups in homogeneous subsets are displayed.
a. Uses Harmonic Mean Sample Size = 101,154.
b. The group sizes are unequal. The harmonic mean of the group sizes is used. Type I error levels are not guaranteed.

## Sheet: Fig2H DR5
DR5GFP	wt layer1	232.111	184.232	181.713	193.361	149.531	169.648	166.334	197.497	226.714	239.996	150.608	211.016	191.897	30.678	8.85598		cmi1:	1030	100.238	107.455	53.188	117.061	102
	wt layer2	202.509	99.536	119.735	181.859	82.525	116.968	98.724	124.261	181.92	190.118	104.746	121.471	135.364	41.659	12.0259			1270	93.774	96.937	57.56	114.999	125.709
	wt layer3	136.487	87.398	93.94	171.717	66.516	89.02	85.508	86.958	155.621	147.142	69.749	86.835	106.408	35.9341	10.3733			1210	84.385	87.547	52.246	118.451	120
	wt layer4	109.755	69.412	59.121	101.634	52.051	59.395	60.245	69.813	108.309	103.086	47.851	53.748	74.535	23.9315	6.90842			1480	51.52	44.323	18.563	103.652	147
	wt layer5	127.161	58.514	77.174	89.372	107.984	92.484	84.09	134.245	106.54	88.901	54.014	70.296	90.8979	24.8773	7.18147			1680	55.4	55.01	34.536	97.305	167
	wt layer6	233.936	86.038	169.163	205.736	208.864	211.702	205.289	228.756	211.063	240.999	144.582	193.685	194.984	43.4905	12.5546			1770	129.316	169.828	81.839	170	175.999
														average	stdev	se			970	99.44	102.679	54.411	139.924	96
																			1110	74.169	84.703	31.624	107.325	110
																			1050	73.869	79.31	40.074	105.939	104
cmi1 layer1	100.238	99.44	82.698	80.681	60.111	69.138	57.815	56.073	57.125	175.916	178.905	147.032	128.659	124.673	169.124	105.842	43.7123	11.6826	1090	82.402	79.342	39.802	142.566	108
cmi1 layer2	93.774	74.169	67.167	62.241	49.5	58.527	57.238	48.175	31.848	159.87	135.543	96.369	108.754	98.094	153.287	86.3037	39.2847	10.4993	1220	76.904	64.126	42.697	120.512	121
cmi1 layer3	84.385	73.869	58.743	60.519	47.58	41.656	38.484	57.02	30.934	137.546	127.487	80.445	96.823	66.279	151.333	76.8735	36.8864	9.85829	1750	112.962	117.173	0	136.658	173.999
cmi1 layer4	51.52	82.402	43.263	48.49	24.575	50.861	43.177	64.119	60.933	99.051	64.665	60.477	61.405	63.953	63.22	58.8074	17.2777	4.61766	1090	82.698	94.1	36.987	114.552	108
cmi1 layer5	55.4	76.904	45.784	68.933	22.291	89.466	94.698	90.969	87.119	113.328	68.724	91.222	106.574	183.332	70.684	84.3619	36.1187	9.65313	920	67.167	72.658	32.398	99.541	91
cmi1 layer6	129.316	112.962	116.094	143.519	55.576	117.669	145.839	125.788	126	198.763	197.357	191.316	192.045	219.099	176.316	149.844	44.4764	11.8868	1050	58.743	54.801	32.344	93.18	104
																aver	stdev	se	1330	43.263	34.613	21.242	91.818	132
																			1630	45.784	42.261	24.853	88.064	161.999
																			1960	116.094	110.657	64.573	167.607	194.999
																			1310	80.681	91.824	30	128	130
									wt	cmi1									1110	62.241	62.011	22.667	97	110
								1	191.897	105.842									930	60.519	58.758	34.457	90.758	92
								2	135.364	86.3037									1220	48.49	44.502	24.136	83.048	120.999
								3	106.408	76.8735									1110	68.933	53.944	35.486	123.809	110
								4	74.535	58.8074									1740	143.519	140.229	102.254	170	173
								5	90.8979	84.3619									1070	60.111	65.176	18.207	89.145	106
								6	194.984	149.844									770	49.5	48.954	14.924	78.281	76
																			970	47.58	43.109	25.854	76.338	96
																			1050	24.575	21.447	10.506	46.648	104
																			1210	22.291	21.054	10.714	38.725	120
																			1410	55.576	48.96	24.616	103.007	140
																			1080	69.138	71.045	32	99.767	107
																			1110	58.527	43.512	31.166	96.334	110
																			1280	41.656	45.873	18.127	71.733	127
																			1380	50.861	44.774	25.451	86.901	137
																			2370	89.466	98.497	44.126	117.966	235.999
																			1710	117.669	111.342	73.729	167.669	169.998
																			820	57.815	76.838	27.021	90	81
																			750	57.238	59.179	32.939	79.75	74
																			810	38.484	37.462	23.455	56.202	80
																			1030	43.177	43.197	28.318	62.177	102
																		41	1700	94.698	77.903	58.183	147.533	169
																		42	1610	145.839	169.845	90.668	170	159.999
																				Mean
																				56.073
																				48.175
																				57.02
																				64.119
																				90.969
																				125.788
																				57.125
																				31.848
																				30.934
																				60.933
																				87.119
																				Mean
																				175.916
																				159.87
																				137.546
																				99.051
																				113.328
																				198.763
																				178.905
																				135.543
																				127.487
																				64.665
																				68.724
																				197.357
																				147.032
																				96.369
																				80.445
																				60.477
																				91.222
																				191.316
																				128.659
																				108.754
																				96.823
																				61.405
																				106.574
																				192.045
																				124.673
																				98.094
																				66.279
																				63.953
																				183.332
																				219.099
																				169.124
																				153.287
																				151.333
																				63.22
																				70.684
																				176.316
																	wt:		Area	Mean	Mode	Min	Max	Length
																		1	70.657	232.111	254.645	73	255	16.605
																		2	65.487	202.509	184.527	100.615	253.508	15.36
																		3	191.292	136.487	130.991	35.51	254.732	45.634
																		4	117.188	109.755	96.742	41.104	202.046	27.814
																		5	141.315	127.161	131.433	38.817	201.77	33.625
																		6	118.911	233.936	254.757	130.805	255	28.227
																		7	30.159	184.232	171.662	77.596	252.729	14.322
																		8	40.068	99.536	113.824	21.117	190.035	19.096
																		9	56.44	87.398	82.283	22.349	176.551	26.983
																		10	74.104	69.412	74.754	15.461	165.007	35.494
																		11	96.077	58.514	51.374	15.178	154.521	46.08
																		12	84.013	86.038	75.645	26.872	167.955	40.268
																		13	38.345	181.713	212.285	64.846	254.994	18.266
																		14	39.206	119.735	134.738	25.631	213.722	18.681
																		15	49.977	93.94	24.966	12.412	234.061	23.87
																		16	61.179	59.121	53.189	18.839	171.768	29.267
																		17	77.551	77.174	43.976	15.003	164.842	37.154
																		18	69.365	169.163	161.887	66.616	254.951	33.21
																		19	24.816	193.361	254.647	74.299	255	14.779
																		20	27.022	181.859	196.815	55.516	245.399	16.107
																		21	34.467	171.717	207.018	42.609	253.58	20.59
																		22	37.224	101.634	87.859	32.938	207.593	22.251
																		23	38.052	89.372	67.547	36.064	189.583	22.749
																		24	50.184	205.736	254.641	71.19	255	30.056
																			Area	Mean	Mode	Min	Max	Length
																		1	43.946	149.531	180.903	34.13	232.409	20.964
																		2	39.637	82.525	79.033	11.265	185.623	18.889
																		3	50.839	66.516	52.454	7.447	178.138	24.285
																		4	48.685	52.051	52.168	3.182	157.054	23.247
																		5	59.887	107.984	54.245	10.757	235.669	28.644
																		6	68.934	208.864	254.612	56.315	255	33.003
																		7	37.052	169.648	170.315	55.058	235.522	17.643
																		8	31.451	116.968	126.512	30.13	204.503	14.945
																		9	29.297	89.02	92.897	32.994	152.334	13.907
																		10	46.531	59.395	53.775	11.723	122.137	22.21
																		11	76.689	92.484	94.163	16.259	198.391	36.739
																		12	65.487	211.702	247.736	93.288	255	31.342
																		13	25.419	166.334	219.72	64.72	244.675	12.039
																		14	37.052	98.724	118.661	14	170.229	17.643
																		15	37.914	85.508	98.979	12.843	191.392	18.058
																		16	43.946	60.245	54.721	9.636	146.224	20.964
																		17	68.072	84.09	92.898	13.971	234.795	32.588
																		18	59.456	205.289	254.657	79.564	255	28.437
																		19	36.19	197.497	254.651	76.256	255	17.228
																		20	31.02	124.261	131.506	53.558	169.237	14.737
																		21	37.914	86.958	76.992	31.507	156.044	18.058
																		22	45.669	69.813	53.465	32.345	159.559	21.794
																		23	40.499	134.245	144.088	56.278	232.586	19.304
																		24	52.562	228.756	254.749	126.535	255	25.116
																		25	38.775	226.714	226.633	154.25	254.684	18.473
																		26	32.744	181.92	188.479	29.086	253.905	15.567
																		27	38.345	155.621	148.29	79	231.261	18.266
																		28	46.961	108.309	88.49	38.784	239.174	22.417
																		29	57.302	106.54	100.351	27.288	215.268	27.399
																		30	68.072	211.063	254.612	56.103	255	32.588
																				Mean
																				239.996
																				190.118
																				147.142
																				103.086
																				88.901
																				240.999
																				150.608
																				104.746
																				69.749
																				47.851
																				54.014
																				144.582
																				211.016
																				121.471
																				86.835
																				53.748
																				70.296
																				193.685

## Sheet: Fig2J GFPICR1
pICR1GFPICR1 expression in the QC cells			Number of QC cells expressing GFPICR1	wt Ler	cmi1 Ler
			0	10	0
			1	0	8
			2	0	2
			total	10	10

## Sheet: Fig2K root hair
wt root hairs NAA	Area	Mean	Mode	Min	Max	Angle	Length						wt root hairs control	Area	Mean	Mode	Min	Max	Angle	Length			cmi1 control	Length							cmi1 NAA	Length					cmi1 compl 2.5 control		Area	Mean	Mode	Min	Max	Angle	Length				cmi1 compl 2.5 NAA
1	0.002	47.446	18.826	18	78.446	-5.377	0.429						1	0.001	58415	36864	31000	92272	21801	0.269				0.435								1.07						1	0.00095	82.85	81.149	77.392	103.741	85.365	0.187
2	0.002	70.242	86.965	37.222	123.556	10.305	0.447						2	0.001	100579	88816	87457	186840	-175764	0.271				0.414								1.193						2	0.001	87.785	84.875	81.529	95.234	-78.111	0.197
3	0.002	84.674	77.954	76.992	89.626	9.707	0.386						3	0.875	128867	124155	111295	174000	17354	0.168				0.447								1.185						3	0.000825	87.87	81.693	79.185	110.5	79.38	0.162
4	0.003	85.453	80.868	80.378	99.67	28.648	0.615						4	0.775	101507	87892	87467	160089	-178091	0.15				0.432								1.038						4	0.000475	79.85	78.228	78.222	81	-116.565	0.089
5	0.003	87.913	80.511	79.133	109.813	33.096	0.669						5	0.001	102329	89195	81393	229333	174144	0.196				0.365								1.259						5	0.000675	92.005	85.606	77.601	157.966	101.31	0.129
6	0.002	127.26	89.451	84.815	224.431	47.603	0.467						6	0.85	99569	92180	76939	129310	19537	0.164				0.407								1.018						6	0.00055	80.549	79.452	78.066	86.224	95.44	0.107
7	0.002	115.009	96.739	69.759	196.491	53.13	0.424						7	0.001	93776	91009	84333	100084	161565	0.237				0.354								0.9						7	0.000875	98.019	89.786	77.399	197.061	101.976	0.17
8	0.002	137.639	97.5	89.938	214.822	53.13	0.452						8	0.001	142795	91607	74431	223487	-9462	0.213				0.447								0.854						8	0.000525	99.95	63.292	63.093	164.867	112.834	0.102
9	0.002	101.185	89.027	80.039	211.519	70.267	0.489						9	0.95	96379	82187	81333	143757	-6170	0.186				0.433								0.871						9	0.000525	97.03	93.591	80.556	109.2	101.31	0.102
10	0.002	122.541	107.514	96.881	189.151	55.426	0.446						10	0.875	93248	89082	87882	109054	30379	0.168				0.494								0.936						10	0.00035	89.139	90.343	87.333	92.487	-90	0.067
11	0.001	97.534	87.719	83.012	130.266	-122.856	0.285						11	0.675	103485	103967	89667	128000	127304	0.132				0.479								0.865						11	0.0003	119.947	113.487	91.222	173.234	127.875	0.057
12	0.001	92.224	86.844	85.365	115.667	-130.815	0.289						12	0.975	112820	93266	86000	206000	169287	0.188				0.472								1.096						12	0.000325	94.585	90.509	90.477	106.556	114.444	0.06
13	0.002	88.343	84.868	63	133.416	-162.35	0.344						13	0.975	108064	85905	85667	207737	171027	0.192				0.391								0.981						13	0.0005	84.142	82.178	82.164	89.667	-90	0.093
14	0.001	95.409	89.411	82.37	128	-132.436	0.236						14	0.9	102085	95769	81796	135585	18435	0.174				0.391								1.221						14	0.000425	86.161	83.915	82.111	100.222	-124.695	0.081
15	0.002	100.178	90.849	84.333	125.519	-127.235	0.319						15	0.001	98311	86627	83033	170667	-27646	0.237				0.275								0.74						15	0.001	94.175	91.441	84.665	109.623	-102.011	0.238
16	0.002	100.917	96.929	80.167	117	-123.44	0.318						16	0.975	119822	89775	89102	204000	-15124	0.192				0.488								0.67						16	0.0008	90.146	85.88	85.34	103.778	84.472	0.154
17	0.001	112.321	98.612	84.333	200.374	-132.769	0.274						17	0.001	101512	94942	86202	147500	-19885	0.25				0.244								1.086						17	0.0007	94.293	90.632	89.111	105	85.601	0.134
18	0.002	102.156	84.156	81.472	206.409	-117.582	0.376						18	0.9	104619	88169	88000	174667	140826	0.174				0.258								1.095						18	0.00095	89.542	85.399	82.316	101.333	93.094	0.187
19	0.001	98.11	90.143	88.296	115.306	-118.369	0.286						19	0.001	97078	90617	87400	153266	162801	0.22				0.273								0.776						19	0.000975	91.032	86.706	85.983	110.667	-105.124	0.192
20	0.002	91.765	88.074	88.044	103.302	-120.192	0.317						20	0.001	87952	89783	44613	126333	6843	0.252				0.261								1.014						20	0.000825	90.877	90.318	85.278	94.333	84.644	0.161
21	0.001	114.852	98.235	90.778	172.014	-110.695	0.243						21	0.001	99198	88337	86698	162962	21125	0.236				0.241								1.055						21	0.000875	97.599	92.613	91.012	110.074	98.616	0.169
22	0.001	112.664	110.688	99.32	124.736	-110.956	0.251						22	0.001	119813	102682	93667	162558	32005	0.236				0.347								0.815						22	0.00065	90.218	87.854	87.293	98.778	71.565	0.126
23	0.002	98.737	87.355	78.651	187.341	59.153	0.418						23	0.001	104718	90066	84473	166291	36027	0.204				0.401								0.92						23	0.00035	96.036	73.032	72.837	172.815	108.435	0.063
24	0.001	102.725	94.789	91.307	148.823	68.385	0.287						24	0.001	110019	88892	87333	201333	143130	0.2				0.345								0.648						24	0.000925	90.647	86.775	84.457	100.713	-75.174	0.18
25	0.002	97.848	93.445	92.878	108.166	83.234	0.295						25	0.001	101048	91574	84370	149074	-6340	0.226				0.456								0.895						25	0.00065	93.374	89.369	86.111	120.157	71.565	0.126
26	0.001	102.111	92.819	87.433	126.269	81.027	0.29						26	0.002	96991	84799	80745	219111	-179105	0.32				0.367								0.944						26	0.000575	95.719	101.21	87.499	111.296	-111.801	0.108
27	0.001	110.21	98.787	90.667	197.275	73.54	0.23						27	0.001	102879	92336	85444	199263	-24775	0.286				0.453								0.835						27	0.000625	89.538	87.343	85	99.111	-99.462	0.122
28	0.002	89.144	90.339	78.93	95.477	-163.361	0.451						28	0.001	96571	90257	87276	112296	153997	0.23				0.354								0.98						28	0.0005	91.212	86.029	86	101	90	0.093
29	0.001	97.42	93.875	89.778	117.022	52.431	0.243						29	0.002	92338	90401	89281	99000	18947	0.352				0.16								1.124						29	0.0008	89.593	86.318	85.587	99.444	-100.954	0.156
30	0.002	103.998	96.842	94.481	118.18	65.376	0.397						30	0.002	102160	95430	86520	166556	171254	0.391				0.394								1.145						30	0.00065	100.341	98.351	88.02	124.003	92.291	0.127
31	0.002	98.68	90.191	88.852	134.556	180	0.32						31	0.002	124019	88751	81531	209000	2793	0.414				0.246								1.273						31	0.0004	99.401	90.419	87.63	115.63	90	0.073
32	0.001	115.568	112.127	85.102	205.424	67.751	0.236						32	0.002	184072	158190	106922	234966	4899	0.354				0.35								1.282						32	0.0005	109.796	105.9	96.127	138.894	81.027	0.094
33	0.002	98.367	93.585	91.179	149.823	-155.739	0.388						33	0.002	124253	111292	91688	149043	6911	0.336				0.441								1.205						33	0.000825	104.438	90.134	90.028	144.303	-106.699	0.16
34	0.002	109.01	104.481	96.259	149.545	23.429	0.326						34	0.001	90054	89154	86728	98556	10125	0.284				0.203								1.413						34	0.0005	107.813	88.97	88.889	130.218	-99.462	0.094
35	0.002	120.528	102.348	88.193	224.94	16.164	0.361						35	0.002	96360	87488	85969	117074	162181	0.295				0.287								1.211						35	0.000725	111.375	85.107	85	139.746	-92.045	0.14
36	0.002	43.919	15.249	14	105.327	30.399	0.433						36	0.002	112363	103236	88119	223914	0.971	0.293				0.463								1.147						36	0.0007	111.625	92.495	92.05	137.605	83.66	0.134
37	0.003	132.171	141.86	56.444	192.684	45.317	0.636						37	0.002	89292	90653	68565	126560	5356	0.322				0.327								1.278						37	0.001	103.945	90.81	84.267	139.185	98.531	0.202
38	0.002	110.195	101.376	99.272	155.973	41.186	0.477						38	0.001	126518	140036	88589	164065	2490	0.234				0.4								1.028						38	0.001	114.388	88.522	85.333	171.259	114.102	0.212
39	0.002	134.407	101.34	88.395	235.681	65.171	0.367						39	0.001	103403	88823	88132	205963	6953	0.208				0.39								1.258						39	0.001	98.938	88.347	85.406	137.333	-106.314	0.215
40	0.002	100.856	100.203	96.582	104.539	51.34	0.384						40	0.975	106197	92054	90001	185556	14744	0.192				0.348								0.919						40	0.001	106.193	93.934	89.667	134.253	-67.932	0.201
41	0.002	77.307	93.81	38.185	102.185	-142.481	0.352						41	0.95	112339	97613	90739	152486	-18925	0.183				0.215								0.927						41	0.00075	137.664	177.492	88.407	179.448	118.301	0.143
42	0.002	100.436	103.762	86.778	108.793	-139.635	0.393						42	0.001	101295	97301	93081	119114	5389	0.268				0.363								1.195						42	0.001	90.323	88.614	86.026	114.222	-111.595	0.258
43	0.003	98.397	97.25	92.629	109.901	55.054	0.507						43	0.002	102305	90650	87074	183444	-3180	0.361				0.217								1.019						43	0.001	94.016	89.781	87.394	132.667	109.654	0.219
44	0.003	116.109	113.954	97.658	153.655	53.686	0.515						44	0.001	110746	95545	95404	167222	2386	0.24				0.227								1.256						44	0.000975	98.584	87.334	85.136	144.37	105.524	0.188
45	0.002	96.565	96.365	91.83	106.077	42.594	0.425						45	0.002	74690	31430	31128	185906	20898	0.293				0.307								1.109						45	0.0008	90.446	86.592	85.817	96	-137.603	0.156
46	0.002	122.352	107.403	93.839	224.873	51.843	0.356						46	0.001	130527	102962	95790	242667	5947	0.241				0.367								1.059						46	0.000425	134.914	107.387	107.296	153.5	111.801	0.078
47	0.002	103.167	96.41	90.337	170.062	-137.834	0.359						47	0.002	74662	72649	71454	92556	-168996	0.367				0.221								1.099						47	0.00095	108.691	87.222	85.759	143.388	-115.866	0.185
48	0.002	124.017	103.29	94.889	233.646	-133.394	0.377						48	0.002	82225	75927	73054	93771	171607	0.31				0.287								1.153						48	0.000975	90.917	82.501	82.445	111.294	-122.005	0.189
49	0.003	111.502	110.578	95.103	146.221	51.988	0.551						49	0.002	190068	185073	114333	237947	0	0.313				0.264								1.094						49	0.00045	109.104	121.94	87.667	124.301	-113.629	0.087
50	0.002	101.09	98.873	97.276	113.311	62.176	0.406						50	0.002	97992	94702	86668	182333	-9462	0.305				0.266								0.917						50	0.0004	113.865	104.479	104.444	122.185	-118.301	0.075
51	0.003	104.332	96.331	94.82	205.312	53.017	0.509						51	0.002	83901	83916	77154	157667	-0.818	0.353				0.194								0.975						51	0.000675	97.463	84.598	84.543	112.817	-114.624	0.131
52	0.003	101.908	102.901	91.701	125.234	56.31	0.577						52	0.002	84220	85317	79593	104222	15018	0.429				0.239								0.94						52	0.000525	105.179	84.271	84.185	127.889	95.711	0.1
53	0.002	116.953	106.714	101.417	167.573	38.047	0.437						53	0.002	88337	86211	80894	174778	14560	0.399				0.24								1.162						53	0.000425	112.948	100.6	95.519	148.611	86.424	0.08
54	0.002	95.495	95.721	89.173	108.778	-130.03	0.331						54	0.002	96612	92447	82778	132786	-175236	0.361				0.222								1.222						54	0.0005	114.999	104.817	98.667	135.711	-96.34	0.094
55	0.002	95.815	96.574	90.333	125.444	-133.182	0.448						55	0.002	90016	86072	83586	111872	175426	0.374				0.215								1.044						55	0.000725	107.091	93.646	93.556	140.048	92.045	0.14
56	0.002	136.834	94.167	93.883	239.334	52.206	0.313						56	0.002	87152	82828	81556	96704	180000	0.34				0.267								1.274						56	0.000525	98.45	88.103	87.444	118.111	-101.31	0.102
57	0.002	99.712	94.85	93.53	154.985	69.075	0.363						57	0.002	127999	78800	77890	233293	-1259	0.453				0.28								1.157						57	0.00065	109.487	124.351	71.323	138.693	87.709	0.127
58	0.003	121.123	118.135	100.722	140.702	49.222	0.529						58	0.002	123689	81965	75038	229235	15186	0.365				0.254								0.877						58	0.000775	95.161	86.59	85.593	124.889	-111.448	0.15
59	0.003	92.967	92.453	87.396	105.502	-149.365	0.598						59	0.002	94185	83084	80333	120566	179318	0.42				0.281								1.075						59	0.0009	101.953	90.891	87.707	140.294	105.255	0.173
60	0.002	141.531	146.76	97.935	183.254	46.42	0.429						60	0.002	123880	94675	82477	188323	26565	0.382				0.274								0.916						60	0.001	103.408	98.089	88.148	145.333	-97.431	0.235
61	0.002	98.403	92.962	90.472	134.444	-163.474	0.473						61	0.002	95684	90648	84441	114710	15832	0.346				0.247								1.27						61	0.001	100.401	90.678	87.159	153.889	-101.725	0.272
62	0.002	103.544	104.86	91.334	117.667	48.576	0.453						62	0.002	88763	83953	81000	218444	178025	0.434				0.296								1.236						62	0.001	97.039	84.932	83.319	158.37	-108.104	0.274
63	0.002	98.914	99.788	91.039	114.74	46.061	0.382						63	0.002	94405	84158	82217	224147	169380	0.326				0.353								1.196						63	0.001	102.572	86.967	86.807	168.889	106.39	0.264
64	0.002	97.33	94.576	89.103	164.831	-155.501	0.433						64	0.001	99659	90632	87319	217778	159326	0.285				0.332								1.157						64	0.001	103.915	84.131	83.991	155.571	103.761	0.254
65	0.002	96.893	90.671	88.518	188.746	-161.175	0.466						65	0.001	96276	86224	77623	203444	161241	0.28				0.361								0.861						65	0.0009	107.476	89	88.351	154.741	101.634	0.177
66	0.002	103.401	97.296	89.667	122.493	28.237	0.304						66	0.002	116882	102067	91778	187559	8616	0.338				0.394								0.887						66	0.000525	126.118	135.802	90.556	156.556	111.251	0.099
67	0.002	99.194	98.584	90.361	111.519	14.226	0.365						67	0.001	113688	96786	90732	170207	6633	0.215				0.372								0.84						67	0.001	97.48	90.836	87.904	128.481	-108.435	0.205
68	0.002	108.529	96.934	93.928	212.333	4.97	0.462						68	0.875	103238	88318	84813	222856	162646	0.169				0.422								1.107						68	0.001	91.628	83.219	82	123.593	-109.179	0.24
69	0.002	102.524	99.877	93.815	146.422	12.804	0.451						69	0.775	104772	97718	83667	128914	11310	0.15				0.341								0.97						69	0.0005	101.901	87.061	87	118.018	-115.201	0.095
70	0.002	118.515	98.262	97.667	199.338	4.399	0.388						70	0.001	102685	115354	61333	128959	28443	0.275				0.237								0.847						70	0.00055	93.545	89.341	78.974	113.667	90	0.107
71	0.002	93.051	88.012	87.971	109.222	179.226	0.367						71	0.975	82553	84008	78367	84155	21801	0.188				0.268								1.047						71	0.0005	103.504	120.088	86.333	121.967	-105.524	0.097
72	0.001	103.462	100.309	94.457	155.613	22.166	0.29						72	0.9	111881	99349	89926	151000	28072	0.173				0.307								0.964						72	0.00075	92.485	85.143	84.556	111.889	-102.095	0.144
73	0.002	109.174	101.02	98.653	162.43	28.474	0.334						73	0.001	94704	89577	84370	129556	175236	0.241				0.267								1.012						73	0.0005	92.613	82.386	82.333	109.407	83.991	0.094
74	0.002	108.37	99.298	94.73	161.556	24.52	0.316						74	0.925	98320	80978	76037	134864	4764	0.18				0.394								0.864						74	0.0005	110.737	96.408	96.333	134.364	-101.889	0.095
75	0.000875	99.435	97.924	93.296	157.333	45	0.17						75	0.001	93854	86383	76949	139682	22834	0.203				0.34								0.768						75	0.000525	109.04	97.777	96.511	127.37	87.138	0.1
76	0.001	122.267	103.537	100.259	154.394	49.538	0.222						76	0.001	118477	106217	88033	158034	23860	0.284				0.3								0.912						76	0.000725	86.876	85.082	80.333	105.397	114.775	0.14
77	0.002	83.513	24.872	24.607	160.632	13.885	0.461						77	0.001	91755	87204	82720	113333	24864	0.227				0.287								0.77						77	0.00045	96.369	100.025	80.037	122.153	-86.634	0.087
78	0.003	85.109	81.228	80.535	90.669	31.608	0.533						78	0.7	91262	81347	80749	124519	26565	0.134				0.338								0.666						78	0.0005	100.876	79.778	79.667	136.746	96.34	0.094
79	0.002	116.5	86.03	79.083	210.809	54.162	0.444						79	0.001	96341	86793	84917	158796	175236	0.241				0.327								0.82						79	0.000675	91.251	93.317	82.69	97.199	-99.09	0.128
80	0.002	114.355	88.211	86.649	246.572	52.997	0.433						80	0.001	111505	106875	85444	133782	15781	0.236				0.485								0.767						80	0.00075	83.211	79.671	79.651	89.778	88.091	0.147
81	0.003	98.665	83.528	80.477	134.338	50.631	0.507						81	0.001	96398	93462	86505	118593	-175030	0.234				0.424								0.653						81	0.000975	90.742	89.707	87.333	97.72	97.696	0.189
82	0.002	95.931	86.498	83.998	200.36	70.074	0.426						82	0.85	105377	104495	85111	153556	-178264	0.167				0.4								0.524						82	0.000925	93.369	83.759	83.704	112.222	-83.66	0.181
83	0.002	95.234	89.817	81.913	126.388	52.624	0.452						83	0.001	101216	86016	85000	142778	163301	0.209				0.361								0.646						83	0.00075	96.074	90.507	87.556	122.702	-117.474	0.143
84	0.002	92.721	87.984	82.761	110.913	-130.236	0.341						84	0.001	89811	86116	84352	115481	11592	0.197				0.402								0.566						84	0.000925	95.797	87.337	83	123.374	-80.538	0.182
85	0.002	92.232	83.349	81.975	160.148	-120.7	0.374						85	0.001	109463	93581	90722	160444	9462	0.277				0.366								0.396						85	0.001	86.329	86.103	82.755	92.333	-103.392	0.22
86	0.002	92.245	89.569	87.442	107.243	-117.324	0.337						86	0.001	97805	96069	92669	119444	23025	0.218				0.251								0.335						86	0.000975	94.489	84.243	82.788	189.222	83.83	0.188
87	0.002	104.643	98.544	91.466	128.069	76.866	0.307						87	0.975	108841	94700	93421	186971	9211	0.189				0.346								0.376						87	0.0008	99.895	94.869	84	139.1	97.595	0.155
88	0.002	92.399	89.693	89.151	101.224	-118.301	0.295						88	0.001	94354	93067	90621	104696	152176	0.203				0.347								0.741						88	0.001	88.629	83.049	80.889	107.864	93.576	0.24
89	0.001	91.969	88.761	87.37	103.926	-116.095	0.274						89	0.001	103459	89702	85053	128333	25463	0.236				0.33								0.937						89	0.000525	100.32	86.225	86.089	155.978	110.225	0.099
90	0.002	109.107	88.35	81.526	210.921	74.694	0.492						90	0.001	104443	94073	90667	143519	19747	0.207				0.332								0.897						90	0.000675	90.152	90.527	83.903	99.111	101.31	0.129
91	0.003	106.187	86.626	85.332	136.3	-25.253	0.584						91	0.775	107245	94023	93444	152667	160346	0.148				0.328								0.864						91	0.001	88.988	81.879	79.934	123.237	-45.971	0.212
92	0.003	103.673	103.432	91.444	118.481	-12.308	0.56						92	0.825	114657	106164	61137	179361	16699	0.16				0.38								0.869						92	0.001	88.679	79.032	78.969	111.037	-74.219	0.236
93	0.003	91.509	92.728	57.553	150.868	-4.475	0.575						93	0.001	118250	106849	92444	158885	26030	0.239				0.372								0.906						93	0.001	83.972	82.559	78.768	96.253	-94.086	0.207
94	0.003	92.196	84.231	83.871	145.333	30.784	0.55						94	0.675	118922	112814	92383	178838	35538	0.129				0.448								0.898						94	0.001	89.071	87.572	84.111	99	-83.367	0.215
95	0.004	87.056	83.07	81.231	113.704	178.431	0.734						95	0.875	111695	101664	95111	185785	13627	0.171				0.392								0.8						95	0.000925	92.791	84.012	80.926	116.033	-91.591	0.18
96	0.004	89.829	88.719	81.879	118.741	-163.339	0.717						96	0.85	118083	111508	92444	161667	158839	0.165				0.45								0.886						96	0.000775	98.429	86.213	80.63	147.109	-82.147	0.148
97	0.003	101.622	95.772	94.399	124.966	37.2	0.519						97	0.001	109309	88746	86667	137358	0	0.227				0.407								0.627						97	0.00075	95.607	87.022	85.37	135.108	-84.289	0.147
98	0.003	106.025	102.98	85.215	148.821	36.142	0.553						98	0.001	147423	80676	77402	229804	4236	0.274				0.427								0.573						98	0.000575	91.87	87.181	80.667	110.185	103.392	0.11
99	0.003	100.285	96.138	85.021	125.388	34.308	0.518						99	0.001	92163	88230	69049	131601	27096	0.239				0.416								0.598						99	0.00065	86.507	85.959	77.4	96.704	112.249	0.123
100	0.006	88.538	85.605	83.687	149.163	-157.816	1.115						100	0.001	101817	93001	92515	128065	16699	0.209				0.395								0.725						100	0.00075	93.673	91.882	80.889	128.994	95.711	0.147
101	0.003	102.851	95.889	81.255	151.281	51.78	0.508						101	0.95	103788	91792	91333	124848	160560	0.183				0.457								0.781						101	0.0007	91.957	78.768	78.667	130.637	96.582	0.134
102	0.004	96.622	91.421	88.354	142.505	-169.552	0.719						102	0.001	84953	76646	75274	153333	177337	0.214				0.46								0.678						102	0.000825	91.456	90.822	82.222	100.194	-97.125	0.161
103	0.002	71.582	28.908	24.741	137.028	51.34	0.479						103	0.001	77912	74848	74449	84177	-167905	0.218				0.327								0.675						103	0.001	82.821	81.801	80.133	91.222	-92.862	0.2
104	0.004	68.223	96.633	16.879	104.318	35.297	0.694						104	0.001	97988	88754	77222	160383	-157557	0.251				0.427								0.831						104	0.00065	90.428	82.204	80.36	115.333	-73.74	0.125
105	0.003	94.078	91.207	85.815	112.107	30.466	0.496						105	0.001	88262	84345	79199	96646	30735	0.218				0.409								0.726						105	0.001	96	92.099	91.455	128.132	-102.265	0.231
106	0.003	99.4	88.312	84.932	144.615	18.435	0.521						106	0.001	85238	78243	76462	124444	-168906	0.258				0.321								0.497						106	0.000775	97.232	88.104	87.029	119.405	126.87	0.152
107	0.003	96.151	87.53	84.131	167.01	40.121	0.582						107	0.001	97246	79631	77062	223208	40061	0.289				0.229								0.507						107	0.001	87.114	82.961	82.935	96.185	-83.29	0.255
108	0.002	91.164	88.175	84.778	115.296	48.318	0.491						108	0.001	96826	100629	79000	118410	-163443	0.194				0.272								0.68						108	0.000675	91.22	89.548	84.037	102.477	105.642	0.131
109	0.002	89.911	83.614	83.248	120.647	-176.955	0.467						109	0.85	122867	109377	108345	156379	47490	0.165				0.261								0.655						109	0.00095	93.027	88.266	87.729	98.741	108.925	0.183
110	0.003	90.485	85.776	83.368	123.135	-148.736	0.655						110	0.75	98550	88616	73276	154242	29982	0.146				0.208								0.68						110	0.00055	102.787	103.85	88.222	111.018	70.71	0.105
111	0.002	97.757	95.43	84.789	112.168	32.56	0.492						111	0.975	87693	81296	80525	124383	-166329	0.192				0.194								0.566						111	0.0007	100.028	100.218	95.498	104.35	94.236	0.134
112	0.002	101.358	97.278	93.675	129.852	41.532	0.467						112	0.002	87040	87130	82794	107741	-156894	0.406				0.216								0.479						112	0.000475	104.001	95.082	92.222	118.84	96.34	0.088
113	0.003	102.152	96.383	90.421	134.663	63.184	0.507						113	0.001	92620	85714	80741	182589	-173928	0.235				0.327								0.902						113	0.0004	101.043	90.197	90.111	134.321	-94.086	0.074
114	0.003	92.486	88.236	87.797	119.926	-143.13	0.5						114	0.825	102776	81477	81396	123148	22479	0.158				0.273								0.861						114	0.0007	101.313	92.074	86.667	140.948	-92.203	0.133
115	0.003	98.124	96.969	88.778	146.23	-141.259	0.555						115	0.001	143735	120027	81667	227153	2291	0.247				0.286								1.04						115	0.0005	88.971	85.776	84.248	100.222	90	0.093
116	0.003	89.367	88.952	85.815	94.993	-130.601	0.553						116	0.85	99796	89506	89420	133333	158839	0.165				0.3								1.275						116	0.0007	87.628	84.251	83.667	96.667	-107.745	0.133
117	0.002	95.772	94.983	88.662	109.015	-136.975	0.41						117	0.001	118484	91529	88903	211128	172235	0.223				0.3								0.864						117	0.001	94.067	91.385	88.497	102.317	-103.392	0.213
118	0.002	97.922	94.09	88.341	120.686	-112.797	0.376						118	0.001	107783	90439	87926	173704	163301	0.209				0.4								0.834						118	0.001	105.269	95.067	92.667	146.091	-98.326	0.209
119	0.002	108.355	98.023	96.407	151.56	-116.565	0.304						119	0.001	184183	178175	119282	229733	17199	0.224				0.256								0.945						119	0.000725	90.174	83.45	83.413	102.651	81.87	0.141
120	0.003	99.622	96.696	94.931	119.353	73.516	0.515						120	0.001	97563	95904	88327	105569	16587	0.245				0.348								0.996						120	0.001	92.879	86.718	85.201	118.964	88.919	0.267
121	0.002	97.306	95.852	90.743	105.689	82.171	0.404						121	0.85	117063	87652	84909	212609	-174958	0.167				0.433								0.843						121	0.000675	95.87	91.472	91.273	105.846	-128.66	0.128
122	0.001	95.239	91.485	89.262	103.667	66.501	0.248												average	0.248207				0.435								0.832						122	0.000875	97.787	88.121	87.464	124.815	-100.305	0.17
123	0.003	89.174	78.832	77.372	145.363	4.289	0.602												stdev	0.0758113				0.387								0.917						123	0.001	91.591	87.962	85.556	122.889	-105.35	0.262
124	0.002	93.173	84.97	82.794	168.483	20.323	0.435												SE	0.00031327				0.314								0.806						124	0.00065	90.234	89.293	87.148	96.222	104.036	0.123
125	0.003	98.712	86.815	82.736	221.991	18.886	0.605																	0.387								0.884						125	0.000925	96.056	93.796	91	103.667	-83.66	0.181
126	0.003	81.735	82.969	77.558	94.556	18.104	0.548																	0.234								1.03						126	0.0006	102.835	93.546	93.494	119.791	-90	0.113
127	0.002	92.607	81.961	80.807	134.516	-2.663	0.427																	0.271								0.958						127	0.0007	100.889	94.066	88.017	129.31	-77.471	0.136
128	0.002	92.02	88.245	85.399	112.889	152.745	0.373																	0.28								0.79						128	0.001	106.392	103.009	97.481	143.875	95.194	0.221
129	0.003	97.215	88.048	85.752	141.722	20.624	0.498																	0.238								0.977						129	0.000975	94.965	90.552	85.912	110.403	102.2	0.191
130	0.003	67.292	13.418	11.794	104.196	26.338	0.564																	0.375								0.955						130	0.00065	91.195	83.482	81.259	113.775	87.709	0.127
131	0.003	90.144	85.394	29.778	151.99	42.138	0.566																	0.298								0.782						131	0.000725	81.216	78.848	78.079	90	-94.086	0.14
132	0.002	88.324	95.968	61.326	97.158	53.584	0.381																	0.32								0.88						132	0.001	89.84	87.694	82	102.107	-98.276	0.276
133	0.003	38.409	20.014	19.612	88.22	-132.38	0.543																	0.283								0.75						133	0.001	81.278	79.873	77.107	88.259	111.801	0.272
134	0.002	80.632	87.495	65.396	107.148	-142.595	0.428																	0.368								0.983						134	0.001	85.955	80.216	78.667	101.333	96.981	0.249
135	0.002	96.32	88.703	87.556	152.818	53.509	0.453																	0.425								0.858						135	0.001	88.394	85.816	85.279	92.333	-95.572	0.208
136	0.003	84.98	82.674	78.263	107.593	-141.78	0.508																	0.395								0.829						136	0.001	84.093	82.028	80.723	91	-91.245	0.233
137	0.002	89.191	85.398	82.607	107.677	-145.222	0.44																	0.302								0.99						137	0.001	86.358	80.386	79.823	101.994	85.601	0.261
138	0.003	110.756	112.347	95.946	138.144	48.918	0.515																	0.408								0.754						138	0.001	86.45	83.417	82.958	93.177	-78.69	0.204
139	0.003	107.389	94.303	93.262	128.804	43.636	0.594																	0.337								0.65						139	0.001	82.544	81.152	80.944	85.556	94.764	0.241
140	0.003	98.316	93.708	88.791	125.275	49.399	0.511																	0.341								0.834						140	0.002	83.873	80.07	78.248	98.973	96.044	0.429
141	0.002	97.684	92.989	89.384	117.778	53.489	0.481																	0.29								0.957						141	0.001	88.904	86.45	84.648	102.741	-94.574	0.247
142	0.003	106.036	106.84	90.81	126.649	50.548	0.621																	0.241								0.729						142	0.0007	85.9	84.239	83.467	93.111	100.491	0.136
143	0.002	96.609	98.542	87.151	106.399	-123.341	0.453																	0.267								0.613						143	0.000725	89.083	81.342	81.317	93.667	-94.086	0.14
144	0.002	92.919	90.828	88.78	99.815	-143.556	0.405																	0.288								0.552						144	0.000775	90.753	88.756	85.142	97.398	-72.181	0.148
145	0.003	92.194	88.463	85.333	118.033	36.158	0.644																	0.334								0.592						145	0.001	97.7	91.337	86.556	152.722	-80.074	0.203
146	0.003	94.477	92.069	88.716	102.903	67.834	0.583																	0.307								0.558						146	0.001	88.134	88.496	83.815	97.832	-60.709	0.236
147	0.003	98.978	99.918	88.84	134.214	56.592	0.562																	0.45								0.74						147	0.0009	100.645	96.925	90.667	130.225	-64.885	0.176
148	0.003	101.875	92.658	91.753	122.667	49.456	0.544																	0.33								0.678						148	0.000625	84.074	81.642	80.037	89.272	-119.745	0.122
149	0.001	99.228	91.482	91.181	122.032	61.049	0.265																	0.334								0.93						149	0.001	84.661	82.779	80.614	93.968	-93.066	0.28
150	0.002	97.836	91.638	91.326	109.053	-108.138	0.301																	0.299								0.89						150	0.001	81.112	79.987	78.889	86.008	-99.638	0.271
151	0.002	100.756	96.549	91.076	124.039	-119.954	0.337																	0.398								0.929						151	0.001	86.276	83.817	82.211	103.296	97.275	0.236
152	0.002	99.849	94.121	93.296	118.147	70.514	0.346																	0.208								0.743						152	0.002	85.467	80.002	79.667	114	90	0.32
153	0.001	107.056	96.61	91.222	136.446	-120.735	0.218																	0.358								0.977						153	0.00095	92.753	84.962	81.784	103.482	90	0.187
154	0.002	88.293	89.128	85.215	98.481	68.629	0.371																	0.245								0.733						154	0.000825	82.488	82.347	80.333	87.444	104.931	0.158
155	0.002	96.078	87.498	84.15	174.358	10.911	0.421																	0.293								0.898						155	0.001	88.067	90.014	80.834	92.555	-110.807	0.264
156	0.001	99.852	90.917	90.159	145.648	10.204	0.251																	0.302								0.825						156	0.001	94.003	89.965	85.667	112.176	48.814	0.213
157	0.002	107.633	97.249	95.999	145.205	26.847	0.456																	0.353								0.794						157	0.0008	102.746	94.282	94.236	118.11	69.228	0.156
158	0.003	97.058	85.993	84.354	120.853	-145.408	0.527																	0.383								0.949						158	0.0008	93.832	80.701	80	119.88	70.974	0.154
159	0.003	91.314	90.974	82.444	101.853	-144.968	0.594																	0.364								0.842						159	0.0007	82.27	81.81	79.963	85.559	-128.991	0.137
160	0.003	86.067	91.886	49.481	94.619	-137.827	0.576																	0.34								1.2						160	0.0007	92.523	85.115	84	105.14	81.573	0.135
161	0.004	92.257	95.498	62.357	120.667	-129.653	0.72																	0.313								0.767						161	0.001	84.173	80.391	78.615	103.2	48.013	0.198
162	0.003	94.326	89.582	65.074	206.065	58.851	0.529																	0.494								0.964						162	0.0008	90.678	83.913	83.444	110.125	77.276	0.157
163	0.002	106.219	95.127	92.817	183.805	67.109	0.487																	0.496								0.939						163	0.0007	91.17	82.754	82.123	128.266	87.797	0.133
164	0.002	92.367	93.448	85.679	105.667	45.971	0.415																	0.307								0.708						164	0.0006	92.816	82.709	82.667	104.574	84.806	0.114
165	0.003	88.607	82.588	79.18	237.778	168.518	0.654																	0.321								0.934						165	0.0005	108.9	95.833	95.778	124.142	75.256	0.097
166	0.002	122.566	93.739	86.963	237.813	-5.301	0.489																	0.317								0.767						166	0.000625	91.787	85.618	84.889	102.667	85.236	0.12
167	0.003	93.381	90.162	87.179	116	-7.294	0.632																	0.282								0.763						167	0.00055	98.234	83.719	83.593	148.514	98.13	0.107
168	0.004	90.552	95.663	85.205	101	0	0.773																	0.347								0.781						168	0.000575	93.609	89.662	88.753	102.852	114.228	0.11
169	0.003	100.858	93.298	89.556	160.529	14.664	0.551																	0.484								0.704						169	0.000625	90.482	82.064	82	114.827	109.179	0.12
170	0.003	96.531	92.527	73	114.144	46.273	0.637																	0.273								0.694						170	0.000625	90.749	84.086	82.37	112.667	97.125	0.121
171	0.003	101.549	93.851	89.984	127.344	44.676	0.627																	0.314								0.749						171	0.00045	89.034	84.895	83.51	100	90	0.087
172	0.001	98.116	93.857	89.273	122.333	20.072	0.276																	0.436								0.861						172	0.00075	94.132	85.337	83.667	109.574	-116.565	0.143
173	0.003	96.664	90.313	85.307	144.913	-7.352	0.625																	0.44								0.906						173	0.00065	94.077	95.089	87.667	101	-108.435	0.126
174	0.003	89.543	78.102	74.035	164.569	-30.466	0.589																	0.34								0.893						174	0.001	88.667	78.736	78.668	113.247	-90	0.207
175	0.003	77.789	76.139	48.128	216.851	-14.359	0.647																	0.347								0.951						175	0.001	77.784	76.89	75.004	81	-85.815	0.207
176	0.003	83.861	79.174	62.963	103.061	5.755	0.65																	0.267								0.65						176	0.000925	81.113	76.469	75.535	90.963	-85.236	0.18
177	0.003	125.196	78.462	75.127	230.324	-1.79	0.64																	0.362								0.724						177	0.00095	81.726	80.198	76.37	87.968	-71.075	0.183
178	0.002	86.515	84.467	82.038	110.963	157.964	0.454																	0.382								0.535						178	0.00095	83.708	86.153	78.028	88.667	-94.635	0.187
179	0.003	88.304	85.797	80.431	116.111	162.777	0.523																	0.238								0.621						179	0.001	90.823	79.564	78.556	108.915	-74.055	0.291
180	0.002	92.615	81.307	66.241	166.419	1.169	0.487																	0.379								0.547						180	0.001	82.353	78.654	78.628	91.93	120.579	0.257
181	0.003	100.05	89.086	71.576	188.007	15.819	0.623																	0.307								0.426						181	0.00085	86.174	77.424	76.892	115.778	-79.38	0.163
182	0.002	95.587	86.641	83.222	120.468	38.558	0.441																	0.32								0.567						182	0.002	84.983	82.193	77.222	114.11	-78.024	0.341
183	0.003	85.807	81.722	68.941	153.925	40.601	0.648																	0.31								0.876						183	0.002	83.694	81.965	80.087	89.244	-75.964	0.351
184	0.003	87.892	86.021	83.139	115.926	173.089	0.665																	0.287								0.973						184	0.001	83.314	82.721	78.313	93.667	-85.486	0.194
185	0.002	92.644	89.417	84.487	217.333	166.409	0.466																	0.19								1.22						185	0.002	85.931	82.483	80.473	95.829	-83.157	0.376
186	0.002	153.138	101.889	78.464	234.224	4.6	0.435																	0.237								0.801						186	0.00095	85.826	83.857	81.3	94.793	108.925	0.183
187	0.002	87.744	85.286	80.619	111.651	163.96	0.416																	0.333								0.84						187	0.000975	87.658	82.418	82.374	104.667	104.744	0.192
188	0.002	107.839	84.571	49.555	214.033	15.038	0.344																	0.247								1.001						188	0.00075	91.264	80.351	78.805	150.766	90	0.147
189	0.004	79.588	77.964	73.811	88.474	-42.898	0.774																	0.215								0.927						189	0.000775	80.624	74.058	74.03	88.532	104.931	0.152
190	0.002	87.619	86.271	83.523	107.37	129.333	0.464																	0.207								1.388						190	0.00085	77.598	76.292	74.161	81.791	91.736	0.167
191	0.003	87.542	82.803	80.632	146.016	138.281	0.557																	0.301								0.968						191	0.000725	98.963	94.145	85.407	146.688	81.87	0.141
192	0.002	87.108	85.063	51.389	153.407	-19.374	0.481																	0.335								0.975						192	0.000825	86.268	78.461	77.231	95.222	84.644	0.161
193	0.003	80.473	89.664	61.315	111.889	142.167	0.599																	0.397								1.025						193	0.0007	83.258	81.454	81.436	90.778	111.801	0.135
194	0.002	95.571	88.053	86.932	150.667	154.44	0.385																	0.437								0.869						194	0.001	85.751	81.998	80.963	108.852	112.62	0.194
195	0.002	115.621	100.979	55.346	218.732	-12.051	0.456																	0.362								0.829						195	0.00085	89.479	84.647	83.556	120.811	117.35	0.164
196	0.002	111.849	100.413	96.303	164.182	-15.945	0.403																	0.372								0.96						196	0.00075	87.614	91.709	81.08	95.593	100.125	0.143
197	0.003	104.617	87.604	80.432	165.829	6.71	0.517																	0.377								1.018						197	0.001	91.395	89.743	85.693	103.727	106.557	0.194
198	0.003	95.291	89.922	85.337	133.249	-0.988	0.58																	0.376								1.015						198	0.0007	87.986	82.836	78.588	104.791	111.801	0.135
199	0.002	97.438	90.306	85.049	135.827	-178.21	0.48																	0.354								0.794						199	0.001	95.359	93.533	89.47	124.726	-77.005	0.267
200	0.003	93.373	85.585	84.47	136.407	177.754	0.514																	0.391								1.091						200	0.000625	100.934	81.794	81.667	146.821	109.179	0.12
201	0.002	96.919	88.519	83.569	152.068	18.435	0.457																	0.203								0.879						201	0.001	100.727	95.641	86.88	125.885	-69.305	0.243
202	0.003	97.326	88.888	86.518	121.183	-165.311	0.53																	0.301								0.922						202	0.001	93.457	90.485	85.778	109.639	-59.47	0.224
203	0.002	93.847	87.27	86.413	115.667	168.147	0.416																	0.275								0.908						203	0.001	89.537	85.874	85.146	98	-67.964	0.23
204	0.002	106.896	90.629	85.861	140.105	36.87	0.348																	0.254								0.769						204	0.000725	90.967	85.703	85.667	104.333	115.641	0.14
205	0.002	86.746	84.572	70.476	110.794	-13.046	0.417																	0.248								0.763						205	0.001	94.296	88.027	85.12	113.203	108.8	0.247
206	0.003	99.966	94.974	61.907	150.547	7.892	0.511																	0.263								0.609						206	0.001	102.093	85.954	85.889	119.449	-75.619	0.201
207	0.002	91.329	86.087	85.03	108.556	176.923	0.467																	0.281								0.578						207	0.001	87.319	87.483	84.355	92.738	-65.462	0.257
						average	0.460589																	0.325								0.736						208	0.001	89.738	84.909	84.087	112.133	-85.764	0.274
						stdev	0.130076																	0.358								0.645						209	0.001	86.718	86.459	83.992	89.556	-79.695	0.224
						se	0.000314193																	0.302								0.632						210	0.001	86.308	84.294	83.054	93.814	-66.93	0.29
																								0.286								0.6						211	0.001	87.665	84.615	83.799	100.519	-75.379	0.234
																								0.266								1.39						212	0.001	92.839	83.197	83.078	144.111	155.376	0.263
																								0.236								1.107						213	0.002	100.273	100.32	91.964	138.979	-48.215	0.312
																								0.256								1.082						214	0.0008	84.944	76.168	76.085	118.499	100.954	0.157
																								0.268								1.197						215	0.0006	87.177	81.361	81.333	95.467	82.235	0.114
																								0.289								1.122						216	0.0007	92.548	90.02	83	110.024	98.746	0.135
																								0.322								1.231						217	0.0009	84.806	82.99	81.533	91.222	-90	0.173
																								0.225								1.036						218	0.000725	83.126	85.529	78.582	87.111	-96.116	0.141
																								0.308								0.944						219	0.001	82.551	81.436	80.206	89.074	-60.945	0.206
																								0.215								1.018						220	0.001	85.394	88.353	80.707	93.889	-73.301	0.209
																								0.349								0.829						221	0.001	86.774	80.284	80.232	106.586	96.483	0.222
																								0.32								0.883						222	0.001	83.567	80.262	78.007	99	107.103	0.202
																								0.348								0.995						223	0.001	85.258	81.976	80.668	97	109.983	0.234
																								0.38								1.002						224	0.001	88.437	84.104	82.037	102	106.26	0.249
																								0.401								0.669						225	0.001	84.88	80.447	79.667	93.447	114.444	0.242
																								0.381								0.903						226	0.001	90.979	85.723	84.593	102.128	97.306	0.195
																								0.458								0.972						227	0.002	85.083	84.314	82.518	92	-78.518	0.327
																								0.49								1.044						228	0.002	86.024	84.305	82.707	95.695	-90	0.307
																								0.408								1.124						229	0.000925	93.337	85.668	84.333	116.877	88.409	0.18
																								0.381								1.262						230	0.001	87.117	83.975	81.239	107.667	88.898	0.26
																								0.387								1.191						231	0.001	88.131	86.892	83.887	96.815	103.782	0.275
																								0.388								1.082						232	0.001	88.414	83.145	82.778	103.667	83.211	0.208
																								0.369								1.176						233	0.001	94.148	87.836	85.333	118.19	-105.124	0.194
																								0.377								1.118						234	0.0008	92.699	89.048	86.176	106.889	86.309	0.153
																								0.373								0.886						235	0.001	89.795	85.565	83.957	100.76	101.944	0.265
																								0.363								1.347						236	0.001	92.422	92.051	87.333	103.33	-83.517	0.222
																								0.399								0.94						237	0.0008	93.015	96.627	86.667	99.074	90	0.153
																								0.42								0.919						238	0.001	95.052	90.532	90.44	106.013	-92.161	0.267
																								0.398								0.764						239	0.000875	88.564	84.747	83.255	101.026	81.634	0.169
																								0.327								1.004						240	0.001	90.489	89.547	85.593	99	81.254	0.196
																								0.4								0.963						241	0.000675	101.827	101.087	92.444	122.141	-98.746	0.128
																								0.256								0.915						242	0.001	98.549	104.569	86.766	119.205	-93.652	0.234
																								0.374								0.88						243	0.001	91.902	86.016	85.141	115	-104.621	0.241
																								0.366								0.867						244	0.000425	96.507	90.25	90.222	104.361	75.964	0.082				aver
																								0.337								0.854						245	0.001	89.655	87.082	83.667	97.655	77.619	0.212				stdev
																								0.317								0.894						246	0.00035	84.398	82.07	82.062	86.359	-108.435	0.063				se
																								0.279								0.92						247	0.0009	86.155	84.098	80.333	93.444	106.858	0.173
																								0.338								0.853						248	0.000775	84.725	78.731	78.695	97	115.71	0.149
																								0.315								0.877						249	0.000825	86.859	81.401	79.593	103.336	122.196	0.159
																								0.322								0.796						250	0.001	79.517	78.053	76.723	83.889	-67.797	0.266
																							average	0.334628								0.61						251	0.000725	93.957	84.511	83.111	117.233	96.116	0.141
																							stdev	0.0733392								0.619						252	0.000875	88.286	80.793	78.889	110.333	110.556	0.171
																							se	0.00462913								0.574						253	0.00075	86.209	80.152	80.092	110.932	126.469	0.143
																																0.599						254	0.0006	88.554	85.492	83.222	114.63	-85.03	0.114
																																0.674						255	0.00065	86.018	84.555	83.333	92.667	120.579	0.126
																																0.794						256	0.0009	85.55	83.501	81.638	95.876	-90	0.173
																																0.883						257	0.000825	94.977	86.432	86.37	117.917	95.356	0.161
																																0.783						258	0.0008	88.038	84.273	73.725	94.259	107.241	0.154
																																0.639						259	0.0009	82.617	81.995	80.667	88.667	-90	0.173
																																0.924						260	0.001	86.158	85.543	82.333	93.074	-84.56	0.208
																																0.993						261	0.001	80.646	80.264	72.111	88.481	72.031	0.196
																																0.771												aver	0.174368
																																1.263												stdev	0.0634542
																																1.372												se	0.00393526
																																1.027
																																1.299
																																1.159
																																1.1			wt	cmi1	cmi1 pCMI1::CMI1-GUS
																																1.033		mock	0.248207	0.334628	0.174368
																																1.068			0.0758113	0.0733392	0.0634542
																																0.986			0.00031327	0.00462913	0.00393526
																																1.237		NAA	0.460589	0.908444	0.477287
																																1.297			0.130076	0.208934	0.160998
																																1.116			0.000314193	0.0125536	0.010328
																																1.079
																																1.255
																																0.973
																															aver	0.908444
																															stdev	0.208934
																															se	0.0125536
[truncated: 10 more columns]

## Sheet: Fig2L hypocotyl
wt control	Area	Mean	Mode	Min	Max	Angle	Length			wt IAA	1.153			cmi1 control	Length			cmi1 IAA	Length			compl. D2.8 control	Length			compl D2.8 IAA	Length
1	0.006	68.914	38.193	19.548	231.686	3.366	1.275				1.072				1.307				1.308				0.967				1.396
2	0.007	124.794	143.986	21.404	209.879	5.625	1.326				0.641				1.533				1.632				0.82				1.075
3	0.006	157.959	154.948	92.444	200.926	6.062	1.133				0.655				1.376				1.7				1.034				1.193
4	0.007	129.974	160.513	49.138	255	2.353	1.461				0.607				1.596				2.097				0.874				0.948
5	0.006	173.473	204.284	98.129	219.179	-15.91	1.11				0.807				1.32				1.25				0.825				0.782
6	0.006	76.869	70.239	60.222	105.609	-13.476	1.117				1.318				1.834				1.505				1.206				0.832
7	0.007	69.548	73.488	44.877	91.979	164.407	1.343				0.754				1.72				1.325				1.134				0.82
8	0.006	70.717	76.859	57.333	82.771	169.114	1.188				1				1.179				1.611				0.9				1.222
9	0.007	73.184	67.828	57.556	98.328	-0.646	1.327				1.227				0.89				1.538				1.029				0.953
10	0.005	67.008	60.263	50.481	91.869	-3.029	0.948				1.048				0.979				1.615				0.765				0.994
11	0.005	73.644	57.985	51.333	95.563	160.017	1.05				1.24				1.407				1.489				1.026				1.397
12	0.006	79.583	77.081	49	109.158	166.817	1.137				1.138				1.429				1.561				0.859				0.848
13	0.006	82.813	65.689	57.222	133.277	153.336	1.291				0.987				1.393				1.523				0.716				1.077
14	0.006	61.649	55.993	50.69	82.635	169.518	1.153				1.117				1.392				1.323				0.848				1.223
15	0.005	59.155	55.34	49.39	78.966	175.426	1.003				0.972				1.214				2.187				0.779				0.927
16	0.006	62.627	58.493	48.564	80.946	159.596	1.103				0.825				1.361				1.334				1.038				0.9
17	0.007	77.92	75.042	64.333	99.707	162.341	1.4				1.011				1.36				1.789				0.735				1.043
18	0.008	80.891	69.421	63.863	121.947	157.467	1.53				1.218				1.522				1.151				0.76				1.034
19	0.006	83.923	87.487	63.304	111.109	166.239	1.263				1.094				1.439				1.584				0.894				1.036
20	0.006	66.871	66.064	42.519	75.912	157.62	1.103				1.216				1.313				2.19				0.96				0.976
21	0.006	63.502	54.329	40.556	101.878	164.148	1.262				1.422				1.477				1.812				0.875				1.247
22	0.006	66.349	50.77	46.9	106.947	161.925	1.254				1.273				0.935				1.863				0.717				1.329
23	0.006	80.299	67.352	58.886	127.691	175.295	1.217				1.39				1.549				1.197				0.792				1.271
24	0.007	113.845	93.77	49.558	205.671	151.126	1.384				1.259				1.333				1.278				0.559				0.8
25	0.005	85.452	78.171	70.295	113.656	176.804	0.988				1.417				1.365				1.387				0.84				1.317
26	0.006	57.163	49.99	39.299	90.459	175.061	1.218				1.351				1.666				1.591				1.172				0.947
27	0.007	70.947	72.634	39.769	104.24	152.439	1.413				1.227				1.014				1.661				0.555				1.464
28	0.005	64.091	69.185	43.889	84.746	149.036	0.903				1.169				1.099				1.668				0.68				1.076
29	0.003	65.354	62.741	49.333	86.439	165.15	0.682				1.372				1.672				1.132				0.865				1.263
30	0.004	57.968	42.831	42	89.275	-174.806	0.716				1.293				1.034				1.517				0.869				0.794
31	0.004	61.901	57.217	41.111	121.172	167.428	0.71				1.202				1.238				2.089				0.68				0.96
32	0.006	63.146	61.112	44.667	91.705	166.281	1.098				1.498				1.255				1.813				0.758				1.008
33	0.005	79.197	55.853	51.863	149.134	172.948	0.981				1.662				1.084				1.861				1.002				0.974
34	0.005	79.806	61.881	50.111	116.332	-179.7	0.953				1.321				1.242				1.543				0.88				0.817
35	0.005	68.926	66.666	51.481	121.523	-165.033	1.043				1.241				1.234				1.56				0.917				1.084
36	0.005	67.468	57.96	49.298	91.538	170.235	1.089				1.422				1.278				2.166				0.742				1.799
37	0.005	102.398	93.032	68.593	140.094	168.923	0.965				1.39				1.172				1.428				0.895				1.017
38	0.003	98.478	96.385	59.926	139.36	168.111	0.681				1.189				1.077				1.72				1.06				0.684
39	0.003	77.757	84.349	49.24	102.266	-152.879	0.689				1.62				1.536				2.234				0.72				0.837
40	0.006	79.499	70.774	46.111	113.639	167.871	1.166				1.427				1.102				1.96				0.85				0.913
41	0.006	67.447	50.98	38.668	98.705	-174.512	1.152				1.174				1.234				1.74				0.652				1.094
42	0.003	68.746	73.771	42	89.424	-152.08	0.662				1.723				0.904				1.298				0.676				0.99
						aver	1.10683				1.771				0.988				1.751				0.689				1.429
						stdev	0.225756				2.005				1.488				2				0.75				0.874
						se	0.034835				1.512				1.503				1.341				0.797				1.275
											1.441				1.375				1.314				0.642				1.074
											1.603				1.805				1.684				0.82				1.251
											1.381				1.228				1.649				0.954				1.603
											1.091				1.526				1.32				0.833				1.077
											1.449				1.657				1.396				1.104				1.59
										aver	1.24304				1.657				0.801				0.862				1.11
										stdev	0.287159				1.251				1.436				0.826				0.978
										se	0.0402103				1.063				1.506				1.039				1.027
															1.634				1.024				0.831				1.124
															1.053				1.363				0.932				1.516
															1.026				1.177				1.137				1.02
															1.32				1.702				0.636				1.053
															1.191				0.974				1.009				1.356
														aver	1.32464				1.42				0.765				1.431
														stdev	0.234454				1.18				0.643				1.196
														se	0.0307854				1.62				1.128				1.315
																			1.46				1.133			aver	1.10918
																			1.278				1.077			stdev	0.232545
																		aver	1.54962				1.257			se	0.0297743
																		stdev	0.309871				1.071
																		se	0.03904				0.991
																							1.187
																							1.393
																						aver	0.888691
																						stdev	0.177701
																						se	0.0215494
														wt	cmi1	cmi1 pCMI1::CMI1-GUS				wt	cmi1	cmi1 pCMI1::CMI1-GUS
													mock	1.10683	1.32464	0.888691			mock	1.10683	1.32464	0.888691
													5uM IAA	1.24304	1.54962	1.10918				0.225756	0.234454	0.177701
																				0.034835	0.0307854	0.0215494
																			5uM IAA	1.24304	1.54962	1.10918
																				0.287159	0.309871	0.232545
																				0.0402103	0.03904	0.0297743

## Sheet: Fig4A lateral root cap
time	wt	cmi1		wt SE	cmi1 SE
0	-0.000308257	-0.00387379		0.000669443	0.00191233
6	-0.00296991	-0.00263871		0.000972593	0.00149152
12	-0.00385076	-0.00340517		0.00107427	0.00205651
18	-0.00353068	-0.00333375		0.00148988	0.00225773
24	-0.00292536	-0.00437113		0.0012409	0.00244951
30	-0.00280061	-0.0043822		0.00127337	0.00253017
36	-0.0025355	-0.00483803		0.00120848	0.00279583
42	-0.00421634	-0.0043783		0.00156645	0.00275128
48	-0.00366184	-0.00368914		0.00151833	0.00239826
54	0.0039422	0.000729886		0.00198085	0.00267909
60	0.0235614	0.0120087		0.00414731	0.00337652
66	0.0502697	0.0318258		0.00593666	0.00420285
72	0.0748781	0.0533025		0.00668789	0.00493596
78	0.0931971	0.071284		0.0067816	0.00462354
84	0.104993	0.084199		0.00649957	0.0048911
90	0.1149	0.0948124		0.00624852	0.00479114
96	0.122285	0.097402		0.00589384	0.00487887
102	0.126926	0.0996949		0.00578248	0.00477446
108	0.127591	0.0971752		0.00619033	0.00466486
114	0.127995	0.0970903		0.0063875	0.00376255
120	0.127596	0.0939373		0.00685064	0.00442242
126	0.124387	0.0910609		0.00672897	0.00412555
132	0.123759	0.0873967		0.00663474	0.00441193
138	0.120473	0.0850824		0.00677871	0.00430825
144	0.118882	0.0825705		0.00726862	0.00390447
150	0.118934	0.0783722		0.00745231	0.00379149
156	0.117186	0.0771074		0.00754663	0.00338104
162	0.114606	0.0742702		0.00731167	0.00375517
168	0.109995	0.0721153		0.00745836	0.003475
174	0.108849	0.0691229		0.00775643	0.00368044
180	0.104911	0.0676283		0.00734575	0.00364684
186	0.10292	0.0647514		0.00737328	0.00363525
192	0.101985	0.0625399		0.00772016	0.00392279
198	0.0993562	0.0592578		0.00798379	0.004088
204	0.0975191	0.0579795		0.00790192	0.00419769
210	0.0942721	0.0549221		0.00794521	0.00396959
216	0.0913349	0.0537939		0.00794373	0.00449993
222	0.0912215	0.051409		0.00822728	0.00408841
228	0.089151	0.0505899		0.0079838	0.00413509
234	0.0878865	0.0502592		0.00806461	0.00461484
240	0.0865108	0.0504084		0.00842051	0.00457795
246	0.0848932	0.0487522		0.00841229	0.00385795
252	0.0813909	0.0477551		0.00823098	0.0044701
258	0.0821363	0.0461921		0.00849064	0.00434081
264	0.0792096	0.0464797		0.00800351	0.00435995
270	0.0791168	0.0435573		0.00853699	0.00431112
276	0.0783953	0.0433635		0.00846536	0.00424442
282	0.0772471	0.0437376		0.00851633	0.00395464
288	0.0776061	0.0415332		0.00854336	0.00407295
294	0.0765306	0.0405411		0.00883082	0.00455837
300	0.0748419	0.0397783		0.00862377	0.00411553
306	0.0747448	0.0381894		0.00863775	0.00398326
312	0.0734121	0.0368516		0.00871866	0.00440327
318	0.072326	0.0361888		0.00883923	0.00413904
324	0.071114	0.0346614		0.00874809	0.004295
330	0.0718179	0.0342696		0.00919555	0.00407678
336	0.0709884	0.0338703		0.00887679	0.00387406
342	0.0664982	0.0335435		0.00880375	0.00384089
348	0.0674057	0.0332801		0.00953424	0.00417783
354	0.0652709	0.0327161		0.00895737	0.00416442
360	0.0650654	0.0317344		0.0094879	0.00412072
366	0.0650525	0.0305462		0.00915329	0.00447248
372	0.0637988	0.0316577		0.00922869	0.00432873
378	0.0635535	0.0293425		0.00935903	0.00490275
384	0.062083	0.029504		0.00940252	0.00429519
390	0.0636808	0.0285547		0.00937942	0.00472369
396	0.0623287	0.0267529		0.00938	0.00486916
402	0.0614056	0.026183		0.00934153	0.00487782
408	0.0618555	0.0243828		0.00936613	0.00504396
414	0.0613015	0.0249017		0.00977	0.00510964
420	0.0600362	0.0247352		0.00966453	0.00467085
426	0.0591555	0.0241245		0.00944339	0.00478336

## Sheet: Fig4C epidermis
time	wt	cmi1		wt SE	cmi1 SE
0	-0.00066054	-0.0014231		0.000506718	0.00083704
6	-0.00247913	-0.00131678		0.00217916	0.000655726
12	-0.00342167	-0.000418457		0.001975	0.00162806
18	-0.00260363	-0.000404093		0.00231668	0.00161628
24	-0.00479945	0.000448645		0.00261664	0.00181441
30	-0.00367458	-0.000575817		0.00259996	0.00185059
36	-0.00434763	0.000199202		0.00292625	0.00201699
42	-0.00424906	-0.000239168		0.0028114	0.00200161
48	-0.00533991	0.0024262		0.00331482	0.00249106
54	-0.00320307	0.0130514		0.00272929	0.00426885
60	0.00490566	0.0411921		0.00216483	0.00679959
66	0.0384808	0.0853577		0.00782471	0.00999165
72	0.0902791	0.126031		0.0111487	0.00949913
78	0.126842	0.148929		0.00955548	0.0103567
84	0.144008	0.160451		0.00829276	0.0118402
90	0.156962	0.167759		0.0097028	0.0133194
96	0.161663	0.170203		0.00930536	0.0137508
102	0.166344	0.16908		0.00963647	0.0121009
108	0.168228	0.167837		0.00908412	0.0119672
114	0.169552	0.164742		0.00896601	0.0106849
120	0.172225	0.161328		0.00930532	0.0101212
126	0.17252	0.159072		0.008179	0.00932364
132	0.171582	0.157838		0.00837894	0.00891951
138	0.169026	0.154845		0.00823616	0.00890716
144	0.167809	0.154108		0.00780749	0.00797832
150	0.166756	0.150398		0.00818163	0.00788971
156	0.166343	0.15017		0.00823887	0.00750636
162	0.164033	0.146349		0.00855093	0.0073702
168	0.163325	0.145346		0.00833624	0.00725043
174	0.160109	0.141792		0.00816556	0.00700712
180	0.161257	0.142037		0.00867021	0.00675258
186	0.158577	0.140408		0.00831948	0.00615289
192	0.156255	0.137257		0.00869768	0.00580692
198	0.155902	0.136321		0.00892455	0.00599581
204	0.154921	0.135152		0.00901107	0.00539706
210	0.1537	0.133864		0.00875429	0.00535021
216	0.149605	0.129345		0.00849005	0.00558394
222	0.148031	0.129353		0.00846014	0.00532722
228	0.146238	0.129373		0.00819633	0.00513696
234	0.144791	0.124021		0.00817696	0.00510026
240	0.14204	0.123111		0.00834065	0.00536188
246	0.142276	0.123531		0.00814706	0.00511673
252	0.139285	0.11947		0.00813411	0.00456884
258	0.135291	0.117695		0.00756536	0.00512584
264	0.13584	0.11842		0.00751908	0.00521503
270	0.13079	0.114157		0.0072631	0.00446466
276	0.130998	0.113507		0.00758756	0.0045356
282	0.129145	0.112433		0.00681599	0.00458828
288	0.128831	0.110962		0.00706907	0.00470078
294	0.127634	0.111017		0.007505	0.00499461
300	0.12447	0.108405		0.00736777	0.00496111
306	0.12394	0.107599		0.00753472	0.00454207
312	0.121816	0.104928		0.00691031	0.00490311
318	0.11992	0.104123		0.00731707	0.00479647
324	0.116448	0.101193		0.00698887	0.00494306
330	0.114874	0.100539		0.00667849	0.00480104
336	0.114106	0.100004		0.00709989	0.00477872
342	0.112662	0.101773		0.00758021	0.00470853
348	0.111897	0.0991322		0.0086003	0.00489336
354	0.107902	0.0982953		0.00813225	0.00486729
360	0.107665	0.0984611		0.00822535	0.00457557
366	0.108157	0.0970636		0.00817626	0.00472696
372	0.106655	0.0975212		0.00899597	0.00435203
378	0.105323	0.0952489		0.00847123	0.00436388
384	0.104014	0.0934456		0.00876455	0.00483158
390	0.103421	0.0958463		0.00881362	0.00403883
396	0.101518	0.0914672		0.00895417	0.00455447
402	0.101325	0.0932354		0.00927218	0.00444659
408	0.100371	0.0910309		0.00921008	0.00475788
414	0.0987672	0.0927108		0.00944897	0.00410933
420	0.0963025	0.0899159		0.00939663	0.00401803
426	0.0971273	0.0857224		0.00976826	0.00450253

## Sheet: Fig4E vaculture
time	wt	cmi1		wt SE	cmi1 SE
0	-0.00378544	-0.00261943		0.00108376	0.0107128
6	-0.00177329	-0.00207964		0.00074249	0.00988677
12	-0.00225311	-0.0016823		0.000767019	0.00852334
18	-0.00275862	-0.00119498		0.00125958	0.0087393
24	-0.00342829	-0.00109947		0.00166302	0.00889256
30	-0.00340344	-0.000900943		0.00212321	0.00895745
36	-0.00481752	-0.0010634		0.00238001	0.00891205
42	-0.00596507	-0.000467029		0.00288347	0.00876734
48	-0.00693506	-0.000653838		0.00293426	0.0085072
54	-0.00579793	0.000270294		0.00295166	0.00811775
60	0.00140879	0.00336118		0.0020827	0.00759374
66	0.0198548	0.011818		0.0021038	0.00699817
72	0.0461128	0.0233775		0.00400581	0.00645358
78	0.0628329	0.0328622		0.00599733	0.006064
84	0.0709002	0.0409243		0.00660306	0.005812
90	0.0765487	0.04632		0.00674018	0.00565683
96	0.0813311	0.0512166		0.0068379	0.00552865
102	0.0860179	0.0543438		0.00692483	0.00540783
108	0.0886343	0.0583727		0.00722935	0.00529944
114	0.0899835	0.0604476		0.00709491	0.0052
120	0.090827	0.0633474		0.00736711	0.00510064
126	0.0907602	0.0645159		0.00732235	0.00503602
132	0.0921145	0.0655795		0.00720929	0.00496116
138	0.0910166	0.0659314		0.00690729	0.00488381
144	0.0891638	0.0677043		0.00682215	0.00481392
150	0.0897793	0.0693032		0.00710563	0.00475299
156	0.0886143	0.0698553		0.00732015	0.00471189
162	0.0863224	0.071863		0.007066	0.00472381
168	0.084022	0.0722246		0.00729265	0.00475042
174	0.0837394	0.0730305		0.00726636	0.0047972
180	0.0808129	0.0731618		0.00735353	0.0048424
186	0.0785184	0.0751427		0.00763986	0.00490409
192	0.0768194	0.0737785		0.00773266	0.00493698
198	0.0748733	0.0737806		0.00761395	0.00496675
204	0.072609	0.0728086		0.00808645	0.00499188
210	0.0701864	0.0727321		0.00830469	0.00500602
216	0.0681491	0.0734245		0.00839732	0.00499363
222	0.0672506	0.072099		0.00879805	0.00495511
228	0.0640598	0.0711867		0.00892502	0.00490577
234	0.0624074	0.0691725		0.00880013	0.00482715
240	0.06022	0.0685933		0.00907521	0.00475676
246	0.0591721	0.0663227		0.00914076	0.00467203
252	0.0579252	0.0666515		0.00909994	0.00459689
258	0.056336	0.0646696		0.00911688	0.00449195
264	0.0551115	0.0635046		0.00894608	0.00441069
270	0.0526256	0.0616266		0.00896043	0.0043184
276	0.051326	0.0617852		0.00907578	0.00424141
282	0.0494554	0.0608143		0.00922638	0.00416516
288	0.0480429	0.059762		0.00934021	0.00407854
294	0.0472061	0.0589766		0.00912038	0.00403811
300	0.0464951	0.0576457		0.00930281	0.00400771
306	0.0452108	0.0554599		0.00909307	0.00398214
312	0.0442	0.0550214		0.00925527	0.0039207
318	0.0430798	0.0532038		0.00961234	0.00386515
324	0.0408627	0.0523039		0.00953681	0.00383215
330	0.0400799	0.0511224		0.00940913	0.00379957
336	0.0387161	0.0512558		0.00972536	0.00376821
342	0.0406456	0.0498288		0.00951719	0.00371975
348	0.0421549	0.0488263		0.0102896	0.00369875
354	0.0410766	0.0475597		0.0104096	0.00368617
360	0.039747	0.0463069		0.0105526	0.00368403
366	0.0405021	0.045322		0.0106531	0.003692
372	0.0401224	0.0433436		0.0106652	0.00368773
378	0.0385866	0.042742		0.0106399	0.00370035
384	0.0370119	0.0414973		0.0109293	0.00371219
390	0.0373431	0.0408309		0.0109875	0.0037277
396	0.0363704	0.0403439		0.0109112	0.00378882
402	0.0354796	0.0391226		0.0110571	0.00382231
408	0.0351277	0.0383101		0.0111433	0.00386533
414	0.0347152	0.036077		0.0113135	0.00392138
420	0.0333665	0.0342408		0.0114074	0.00390062
426	0.0326055	0.0342835		0.0115831	0.00396717

[truncated: 4 more sheets: Fig4B,D,F, Fig7A&C, Fig7B&D, Fig 7E]
