# Supplementary material for: A novel Ca2+-binding protein that can rapidly transduce auxin responses during root growth
Source: PLoS Biol. 2019 Jul 11;17(7):e3000085. doi: 10.1371/journal.pbio.3000085 (PMC6650080; doi:10.1371/journal.pbio.3000085)
Supplement: S2 Data — (XLSX) [file pbio.3000085.s017.xlsx]

## Sheet: S5 Fig
			Polarity defects in Cortical PIN2
			Control
										cmi1
		Size	Basal	Non-Polar	Apical	# of Cells
	P1		9	0	1	10				Basal	Non-Polar	Apical	# of Cells
	P2		10	0	0	10				3	3	7	13
	P3		8	3	0	11				2	3	7	12
	P4		11	2	0	13				2	4	8	14
	P5		9	1	1	11				2	4	8	14
	P6		12	0	1	13				2	4	8	14
	P7		11	1	1	13				2	5	7	14
	P8		13	0	0	13				1	4	7	12
	P9		12	0	0	12				2	3	9	14
	P10		14	0	0	14				3	4	7	14
	P11		10	0	0	10				2	3	8	13
										2	3	8	13
	Average		10.8182	0.636364	0.363636	11.8182
	St Dev		1.83402	1.02691	0.504525	1.47093				2.09091	3.63636	7.63636	13.3636
	St error		0.579969	0.324738	0.159545	0.465149				0.53936	0.6742	0.6742	0.80904
	% SD	% SD	5.36105	4.31794	3.71248	3.93588	#DIV/0!			0.170561	0.213201	0.213201	0.255841
									#DIV/0!	1.93027	1.38738	8.82881	6.05404
		FOR CMI	2.02459e-12	9.62457e-08	1.03658e-17
				WT		cmi1
			Basal	91.5385		15.6463
			Non-Polar	5.38462		27.2109
			Apical	3.07692		57.1429
			APICAL	3.71248
				4.26118
				8.82881
			NON-POLAR	4.31794
				1.77885
				1.38738
			BASAL	5.36105
				1.83074
				1.93027

## Sheet: S8 Fig
time (min)	CMI1 2mg/ml (Rayleigh ratio)		time (min)	Molar mass of CMI1 (g/mol)
4.00517	0.00420382		11.659	15613.6
4.01109	0.00424064		11.6649	15665
4.017	0.00427208		11.6708	15652
4.02292	0.00429773		11.6767	15631.2
4.02883	0.00431741		11.6826	15631.1
4.03475	0.00433124		11.6886	15639.5
4.04066	0.00433935		11.6945	15647.4
4.04658	0.00434233		11.7004	15638.3
4.05249	0.00434049		11.7063	15648.5
4.05841	0.00433394		11.7122	15667.8
4.06432	0.00432251		11.7181	15681.8
4.07024	0.00430557		11.724	15680.9
4.07615	0.00428246		11.73	15710.1
4.08207	0.00425232		11.7359	15721.1
4.08798	0.00421435		11.7418	15734.4
4.0939	0.00416798		11.7477	15752.1
4.09981	0.00411318		11.7536	15767.5
4.10572	0.00405054		11.7595	15771.5
4.11164	0.00398145		11.7654	15786.5
4.11755	0.00390809		11.7714	15784.7
4.12347	0.00383325		11.7773	15782
4.12938	0.00376037		11.7832	15780.7
4.1353	0.00369315		11.7891	15786.1
4.14121	0.00363526		11.795	15790.8
4.14713	0.00359016		11.8009	15796.5
4.15304	0.00356068		11.8068	15800
4.15896	0.00354895		11.8128	15800.3
4.16487	0.00355624		11.8187	15814.4
4.17079	0.00358301		11.8246	15826.4
4.1767	0.00362884		11.8305	15842.7
4.18262	0.0036926		11.8364	15854.8
4.18853	0.00377235		11.8423	15868.3
4.19445	0.00386577		11.8483	15881.4
4.20036	0.00397007		11.8542	15894.3
4.20628	0.00408214		11.8601	15902.1
4.21219	0.00419864		11.866	15910.4
4.21811	0.00431599		11.8719	15915.3
4.22402	0.00443069		11.8778	15923.8
4.22994	0.00453922		11.8837	15935.8
4.23585	0.00463818		11.8897	15942.5
4.24177	0.00472445		11.8956	15942.3
4.24768	0.00479541		11.9015	15937.9
4.2536	0.00484896		11.9074	15936
4.25951	0.00488377		11.9133	15934.5
4.26543	0.00489937		11.9192	15929.3
4.27134	0.00489631		11.9251	15924.2
4.27726	0.00487556		11.9311	15924.5
4.28317	0.00483876		11.937	15922.8
4.28908	0.00478839		11.9429	15917.5
4.295	0.00472696		11.9488	15912.2
4.30091	0.0046569		11.9547	15906.7
4.30683	0.00458034		11.9606	15904.6
4.31274	0.00449871		11.9666	15891.8
4.31866	0.00441314		11.9725	15882.6
4.32457	0.00432404		11.9784	15870.4
4.33049	0.00423134		11.9843	15857
4.3364	0.00413458		11.9902	15838.2
4.34232	0.0040332		11.9961	15825.9
4.34823	0.00392673		12.002	15815.4
4.35415	0.00381503		12.008	15803.6
4.36006	0.00369833		12.0139	15777
4.36598	0.00357754		12.0198	15766.7
4.37189	0.0034541		12.0257	15764.7
4.37781	0.00332996		12.0316	15757.5
4.38372	0.00320746		12.0375	15758.9
4.38964	0.00308907		12.0434	15764.2
4.39555	0.00297738		12.0494	15787.1
4.40147	0.00287437		12.0553	15797.6
4.40738	0.00278166		12.0612	15814
4.4133	0.00270023		12.0671	15837.6
4.41921	0.00263016		12.073	15865.1
4.42513	0.00257081		12.0789	15894.1
4.43104	0.00252084		12.0848	15929.7
4.43696	0.00247836		12.0908	15961
4.44287	0.00244111		12.0967	15990.3
4.44879	0.00240672
4.4547	0.00237291
4.46062	0.0023377
4.46653	0.00229956
4.47244	0.00225746
4.47836	0.00221091
4.48427	0.00215993
4.49019	0.00210501
4.4961	0.00204694
4.50202	0.00198688
4.50793	0.0019262
4.51385	0.00186638
4.51976	0.00180899
4.52568	0.00175545
4.53159	0.00170714
4.53751	0.00166529
4.54342	0.00163095
4.54934	0.00160495
4.55525	0.00158797
4.56117	0.00158057
4.56708	0.00158336
4.573	0.00159674
4.57891	0.0016213
4.58483	0.00165769
4.59074	0.00170654
4.59666	0.00176845
4.60257	0.00184373
4.60849	0.00193228
4.6144	0.00203343
4.62032	0.00214544
4.62623	0.00226634
4.63215	0.00239305
4.63806	0.00252179
4.64398	0.00264822
4.64989	0.00276762
4.65581	0.00287527
4.66172	0.00296669
4.66763	0.00303791
4.67355	0.00308576
4.67946	0.00310802
4.68538	0.00310364
4.69129	0.00307275
4.69721	0.00301672
4.70312	0.00293822
4.70904	0.00284108
4.71495	0.00273024
4.72087	0.00261148
4.72678	0.00249146
4.7327	0.00237742
4.73861	0.00227673
4.74453	0.00219668
4.75044	0.00214407
4.75636	0.0021247
4.76227	0.00214303
4.76819	0.00220176
4.7741	0.00230169
4.78002	0.00244147
4.78593	0.00261744
4.79185	0.0028243
4.79776	0.00305499
4.80368	0.00330122
4.80959	0.00355396
4.81551	0.00380401
4.82142	0.0040425
4.82734	0.00426142
4.83325	0.00445393
4.83917	0.00461461
4.84508	0.00473962
4.85099	0.00482694
4.85691	0.00487632
4.86282	0.00488924
4.86874	0.00486879
4.87465	0.00481944
4.88057	0.0047468
4.88648	0.00465735
4.8924	0.00455778
4.89831	0.0044548
4.90423	0.00435427
4.91014	0.00426126
4.91606	0.0041795
4.92197	0.00411119
4.92789	0.00405693
4.9338	0.00401583
4.93972	0.00398566
4.94563	0.00396346
4.95155	0.003946
4.95746	0.00392994
4.96338	0.00391236
4.96929	0.00389102
4.97521	0.00386461
4.98112	0.00383285
4.98704	0.00379645
4.99295	0.00375692
4.99887	0.00371644
5.00478	0.00367755
5.0107	0.0036429
5.01661	0.00361493
5.02253	0.0035954
5.02844	0.00358542
5.03436	0.00358518
5.04027	0.00359383
5.04618	0.00360967
5.0521	0.0036301
5.05801	0.00365185
5.06393	0.0036712
5.06984	0.00368433
5.07576	0.00368758
5.08167	0.00367791
5.08759	0.00365295
5.0935	0.00361144
5.09942	0.00355331
5.10533	0.00347972
5.11125	0.00339281
5.11716	0.00329591
5.12308	0.0031932
5.12899	0.00308944
5.13491	0.00298949
5.14082	0.00289794
5.14674	0.00281884
5.15265	0.00275538
5.15857	0.0027097
5.16448	0.00268278
5.1704	0.00267421
5.17631	0.0026828
5.18223	0.00270648
5.18814	0.00274253
5.19406	0.0027879
5.19997	0.00283942
5.20589	0.00289395
5.2118	0.00294856
5.21772	0.0030006
5.22363	0.00304766
5.22954	0.0030876
5.23546	0.00311859
5.24137	0.00313903
5.24729	0.00314772
5.2532	0.00314387
5.25912	0.00312703
5.26503	0.00309738
5.27095	0.00305571
5.27686	0.00300333
5.28278	0.00294219
5.28869	0.0028748
5.29461	0.00280408
5.30052	0.00273328
5.30644	0.0026659
5.31235	0.00260551
5.31827	0.00255576
5.32418	0.00252008
5.3301	0.00250149
5.33601	0.00250257
5.34193	0.00252536
5.34784	0.00257115
5.35376	0.00264032
5.35967	0.00273225
5.36559	0.0028454
5.3715	0.00297733
5.37742	0.00312477
5.38333	0.00328378
5.38925	0.00345024
5.39516	0.00361991
5.40108	0.00378881
5.40699	0.00395355
5.4129	0.00411155
5.41882	0.00426118
5.42473	0.00440187
5.43065	0.00453393
5.43656	0.00465834
5.44248	0.00477656
5.44839	0.00489009
5.45431	0.00500016
5.46022	0.00510739
5.46614	0.00521163
5.47205	0.00531207
5.47797	0.00540728
5.48388	0.00549546
5.4898	0.00557479
5.49571	0.00564369
5.50163	0.00570099
5.50754	0.00574626
5.51346	0.00577957
5.51937	0.00580151
5.52529	0.00581347
5.5312	0.00581703
5.53712	0.00581377
5.54303	0.00580519
5.54895	0.00579223
5.55486	0.0057752
5.56078	0.00575423
5.56669	0.00572905
5.57261	0.00569915
5.57852	0.005664
5.58444	0.00562313
5.59035	0.00557634
5.59627	0.0055238
5.60218	0.00546606
5.60809	0.00540393
5.61401	0.00533839
5.61992	0.00527039
5.62584	0.00520078
5.63175	0.00512979
5.63767	0.00505732
5.64358	0.00498316
5.6495	0.00490673
5.65541	0.00482739
5.66133	0.00474457
5.66724	0.00465822
5.67316	0.00456858
5.67907	0.00447643
5.68499	0.00438346
5.6909	0.00429183
5.69682	0.00420411
5.70273	0.00412298
5.70865	0.00405103
5.71456	0.00399039
5.72048	0.00394258
5.72639	0.00390832
5.73231	0.00388738
5.73822	0.00387868
5.74414	0.00388045
5.75005	0.00389039
5.75597	0.00390599
5.76188	0.0039246
5.7678	0.00394415
5.77371	0.00396313
5.77963	0.0039807
5.78554	0.00399675
5.79145	0.00401181
5.79737	0.00402704
5.80328	0.00404352
5.8092	0.0040625
5.81511	0.00408483
5.82103	0.00411073
5.82694	0.00413969
5.83286	0.00417006
5.83877	0.00419967
5.84469	0.00422551
5.8506	0.004244
5.85652	0.00425132
5.86243	0.00424372
5.86835	0.00421794
5.87426	0.00417146
5.88018	0.00410287
5.88609	0.00401191
5.89201	0.00389974
5.89792	0.00376883
5.90384	0.00362296
5.90975	0.00346664
5.91567	0.00330517
5.92158	0.00314415
5.9275	0.00298921
5.93341	0.00284564
5.93933	0.00271829
5.94524	0.0026114
5.95116	0.00252861
5.95707	0.00247286
5.96299	0.00244671
5.9689	0.00245231
5.97482	0.00249152
5.98073	0.00256593
5.98664	0.00267697
5.99256	0.00282573
5.99847	0.00301253
6.00439	0.00323767
6.0103	0.00350051
6.01622	0.00379942
6.02213	0.00413184
6.02805	0.00449423
6.03396	0.00488239
6.03988	0.00529119
6.04579	0.00571532
6.05171	0.00614946
6.05762	0.00658862
6.06354	0.00702837
6.06945	0.00746514
6.07537	0.0078963
6.08128	0.00832014
6.0872	0.00873573
6.09311	0.00914286
6.09903	0.00954141
6.10494	0.00993112
6.11086	0.0103116
6.11677	0.010682
6.12269	0.0110408
6.1286	0.0113856
6.13452	0.0117136
6.14043	0.0120216
6.14635	0.0123066
6.15226	0.0125653
6.15818	0.012795
6.16409	0.0129935
6.17	0.0131594
6.17592	0.0132922
6.18183	0.0133918
6.18775	0.0134593
6.19366	0.013496
6.19958	0.013504
6.20549	0.0134854
6.21141	0.0134427
6.21732	0.0133781
6.22324	0.0132939
6.22915	0.013192
6.23507	0.013074
6.24098	0.0129412
6.2469	0.0127946
6.25281	0.0126347
6.25873	0.0124624
6.26464	0.0122783
6.27056	0.0120835
6.27647	0.0118792
6.28239	0.0116668
6.2883	0.0114481
6.29422	0.0112251
6.30013	0.0109996
6.30605	0.0107733
6.31196	0.0105478
6.31788	0.0103243
6.32379	0.0101038
6.32971	0.00988668
6.33562	0.00967352
6.34154	0.0094648
6.34745	0.00926128
6.35336	0.00906407
6.35928	0.00887464
6.36519	0.00869485
6.37111	0.00852688
6.37702	0.00837286
6.38294	0.008235
6.38885	0.00811535
6.39477	0.00801545
6.40068	0.0079362
6.4066	0.00787784
6.41251	0.00783987
6.41843	0.00782126
6.42434	0.00782007
6.43026	0.00783383
6.43617	0.00785952
6.44209	0.00789405
6.448	0.00793397
6.45392	0.00797574
6.45983	0.00801578
6.46575	0.00805068
6.47166	0.00807732
6.47758	0.00809302
6.48349	0.00809568
6.48941	0.00808389
6.49532	0.00805675
6.50124	0.00801463
6.50715	0.00795861
6.51307	0.00789061
6.51898	0.00781321
6.5249	0.00772946
6.53081	0.00764277
6.53673	0.00755646
6.54264	0.00747367
6.54855	0.00739721
6.55447	0.007329
6.56038	0.00727038
6.5663	0.00722245
6.57221	0.00718573
6.57813	0.00716042
6.58404	0.00714661
6.58996	0.00714447
6.59587	0.00715435
6.60179	0.00717683
6.6077	0.0072126
6.61362	0.00726246
6.61953	0.00732701
6.62545	0.00740634
6.63136	0.0074999
6.63728	0.00760637
6.64319	0.00772351
6.64911	0.00784847
6.65502	0.00797748
6.66094	0.00810657
6.66685	0.00823185
6.67277	0.0083496
6.67868	0.0084568
6.6846	0.00855103
6.69051	0.00863073
6.69643	0.00869483
6.70234	0.00874286
6.70826	0.00877468
6.71417	0.00879021
6.72009	0.00878971
6.726	0.00877312
6.73191	0.00874011
6.73783	0.00869088
6.74374	0.00862558
6.74966	0.0085444
6.75557	0.00844774
6.76149	0.00833629
6.7674	0.00821082
6.77332	0.008072
6.77923	0.00792096
6.78515	0.00775892
6.79106	0.00758702
6.79698	0.00740631
6.80289	0.00721779
6.80881	0.00702259
6.81472	0.00682144
6.82064	0.00661533
6.82655	0.00640538
6.83247	0.00619296
6.83838	0.0059796
6.8443	0.00576722
6.85021	0.00555814
6.85613	0.00535486
6.86204	0.00516006
6.86796	0.00497647
6.87387	0.00480675
6.87979	0.00465327
6.8857	0.00451812
6.89162	0.00440257
6.89753	0.00430742
6.90345	0.00423282
6.90936	0.00417819
6.91528	0.00414235
6.92119	0.00412362
6.9271	0.00411994
6.93302	0.00412914
6.93893	0.00414907
6.94485	0.00417769
6.95076	0.0042136
6.95668	0.00425581
6.96259	0.0043038
6.96851	0.00435743
6.97442	0.00441685
6.98034	0.0044823
6.98625	0.00455392
6.99217	0.00463171
6.99808	0.0047154
7.004	0.00480432
7.00991	0.00489782
7.01583	0.00499524
7.02174	0.00509607
7.02766	0.00520007
7.03357	0.00530727
7.03949	0.00541801
7.0454	0.00553287
7.05132	0.00565224
7.05723	0.00577624
7.06315	0.00590441
7.06906	0.00603566
7.07498	0.00616821
7.08089	0.00629964
7.08681	0.00642711
7.09272	0.00654755
7.09864	0.00665799
7.10455	0.0067556
7.11046	0.00683799
7.11638	0.00690325
7.12229	0.00695001
7.12821	0.00697731
7.13412	0.00698418
7.14004	0.00697
7.14595	0.00693445
7.15187	0.00687713
7.15778	0.00679771
7.1637	0.00669601
7.16961	0.00657199
7.17553	0.00642589
7.18144	0.0062584
7.18736	0.00607051
7.19327	0.00586397
7.19919	0.00564115
7.2051	0.00540511
7.21102	0.00515957
7.21693	0.0049088
7.22285	0.00465762
7.22876	0.00441109
7.23468	0.00417432
7.24059	0.00395211
7.24651	0.00374904
7.25242	0.00356892
7.25834	0.00341452
7.26425	0.00328758
7.27017	0.00318861
7.27608	0.00311694
7.282	0.00307083
7.28791	0.00304761
7.29382	0.00304388
7.29974	0.00305557
7.30565	0.00307837
7.31157	0.00310787
7.31748	0.00313977
7.3234	0.00317007
7.32931	0.0031953
7.33523	0.00321263
7.34114	0.00322005
7.34706	0.00321629
7.35297	0.0032014
7.35889	0.00317622
7.3648	0.00314248
7.37072	0.00310261
7.37663	0.00305957
7.38255	0.00301619
7.38846	0.00297534
7.39438	0.00293936
7.40029	0.00290979
7.40621	0.00288732
7.41212	0.00287152
7.41804	0.0028609
7.42395	0.00285299
7.42987	0.00284454
7.43578	0.00283156
7.4417	0.00280988
7.44761	0.00277531
7.45353	0.00272379
7.45944	0.00265213
7.46536	0.00255797
7.47127	0.00243995
7.47719	0.0022978
7.4831	0.00213241
7.48901	0.00194583
7.49493	0.00174116
7.50084	0.00152235
7.50676	0.00129394
7.51267	0.00106082
7.51859	0.000827931
7.5245	0.000599767
7.53042	0.000380149
7.53633	0.000172465
7.54225	-2.09142e-05
7.54816	-0.000198585
7.55408	-0.000360067
7.55999	-0.00050568
7.56591	-0.000636303
7.57182	-0.000753534
7.57774	-0.00085913
7.58365	-0.000954904
7.58957	-0.00104273
7.59548	-0.00112405
7.6014	-0.00120002
7.60731	-0.00127134
7.61323	-0.00133824
7.61914	-0.00140047
7.62506	-0.0014573
7.63097	-0.00150768
7.63689	-0.00155042
7.6428	-0.00158394
7.64872	-0.00160666
7.65463	-0.00161718
7.66055	-0.00161441
7.66646	-0.0015977
7.67237	-0.00156701
7.67829	-0.00152295
7.6842	-0.00146679
7.69012	-0.00140027
7.69603	-0.00132556
7.70195	-0.00124504
7.70786	-0.001161
7.71378	-0.00107556
7.71969	-0.000990351
7.72561	-0.000906414
7.73152	-0.000824123
7.73744	-0.000743541
7.74335	-0.000664007
7.74927	-0.00058456
7.75518	-0.000504082
7.7611	-0.000421499
7.76701	-0.000335801
7.77293	-0.00024624
7.77884	-0.000152417
7.78476	-5.43299e-05
7.79067	4.76975e-05
7.79659	0.000153029
7.8025	0.000260702
7.80842	0.0003695
7.81433	0.000478032
7.82025	0.000584875
7.82616	0.000688458
7.83208	0.000787378
7.83799	0.000880159
7.84391	0.000965575
7.84982	0.00104265
7.85574	0.0011104
7.86165	0.00116842
7.86756	0.00121615
7.87348	0.00125313
7.87939	0.00127894
7.88531	0.00129323
7.89122	0.00129581
7.89714	0.00128625
7.90305	0.00126451
7.90897	0.00123081
7.91488	0.0011857
7.9208	0.00113009
7.92671	0.00106523
7.93263	0.000992861
7.93854	0.000915018
7.94446	0.00083399
7.95037	0.00075226
7.95629	0.00067234
7.9622	0.000596682
7.96812	0.000527535
7.97403	0.000466628
7.97995	0.000415267
7.98586	0.00037412
7.99178	0.000343112
7.99769	0.000321381
8.00361	0.000307331
8.00952	0.000298684
8.01544	0.000292703
8.02135	0.000286402
8.02727	0.000276775
8.03318	0.00026087
8.0391	0.000236349
8.04501	0.000201341
8.05092	0.000154631
8.05684	9.56887e-05
8.06275	2.46472e-05
8.06867	-5.76866e-05
8.07458	-0.000150088
8.0805	-0.000250935
8.08641	-0.000358126
8.09233	-0.000469238
8.09824	-0.000581713
8.10416	-0.00069294
8.11007	-0.000800279
8.11599	-0.00090118
8.1219	-0.000993202
8.12782	-0.00107411
8.13373	-0.00114166
8.13965	-0.00119388
8.14556	-0.00122873
8.15148	-0.00124446
8.15739	-0.00123954
8.16331	-0.00121272
8.16922	-0.00116311
8.17514	-0.00109065
8.18105	-0.000995679
8.18697	-0.000879378
8.19288	-0.000743732
8.1988	-0.000591402
8.20471	-0.000426246
8.21063	-0.000252107
8.21654	-7.32401e-05
8.22246	0.000106088
8.22837	0.000281875
8.23428	0.000450652
8.2402	0.000609693
8.24611	0.000757038
8.25203	0.000891532
8.25794	0.00101269
8.26386	0.00112033
8.26977	0.00121445
8.27569	0.00129507
8.2816	0.00136161
8.28752	0.00141367
8.29343	0.00145019
8.29935	0.00146978
8.30526	0.00147087
8.31118	0.00145208
8.31709	0.00141242
8.32301	0.00135111
8.32892	0.00126839
8.33484	0.00116562
8.34075	0.00104507
8.34667	0.000909803
8.35258	0.000763493
8.3585	0.000610147
8.36441	0.000453798
8.37033	0.000298255
8.37624	0.000146677
8.38216	1.52821e-06
8.38807	-0.000135498
8.39399	-0.00026342
8.3999	-0.000381898
8.40582	-0.000491008
8.41173	-0.000590947
8.41765	-0.00068196
8.42356	-0.000763934
8.42947	-0.000836256
8.43539	-0.000897865
8.4413	-0.000947114
8.44722	-0.000981948
8.45313	-0.00100006
8.45905	-0.000999186
8.46496	-0.000977415
8.47088	-0.000933262
8.47679	-0.000866045
8.48271	-0.000776007
8.48862	-0.000664472
8.49454	-0.000533687
8.50045	-0.000386865
8.50637	-0.000228069
8.51228	-6.19917e-05
8.5182	0.000106264
8.52411	0.000271437
8.53003	0.000428423
8.53594	0.000572096
8.54186	0.000698136
8.54777	0.000802891
8.55369	0.000883648
8.5596	0.000938684
8.56552	0.000967439
8.57143	0.000970443
8.57735	0.000949368
8.58326	0.000906916
8.58918	0.000846204
8.59509	0.00077121
8.60101	0.000686414
8.60692	0.000596298
8.61283	0.000505235
8.61875	0.000417318
8.62466	0.00033623
8.63058	0.000265035
8.63649	0.000206415
8.64241	0.000162325
8.64832	0.000134032
8.65424	0.000122101
8.66015	0.000126344
8.66607	0.000145903
8.67198	0.000179133
8.6779	0.000223906
8.68381	0.000277706
8.68973	0.000337859
8.69564	0.000401799
8.70156	0.000467119
8.70747	0.000531915
8.71339	0.000594858
8.7193	0.000655182
8.72522	0.000712281
8.73113	0.000765982
8.73705	0.00081623
8.74296	0.000862754
8.74888	0.000904951
8.75479	0.000941867
8.76071	0.00097214
8.76662	0.000994123
8.77254	0.00100601
8.77845	0.00100613
8.78437	0.000993084
8.79028	0.000965917
8.7962	0.0009242
8.80211	0.000868088
8.80802	0.000798272
8.81394	0.000715849
8.81985	0.000622232
8.82577	0.000519005
8.83168	0.000407851
8.8376	0.000290466
8.84351	0.000168555
8.84943	4.39135e-05
8.85534	-8.14709e-05
8.86126	-0.000205274
8.86717	-0.000324712
8.87309	-0.000436501
8.879	-0.000536816
8.88492	-0.000621438
8.89083	-0.00068598
8.89675	-0.000726358
8.90266	-0.00073874
8.90858	-0.000720326
8.91449	-0.000669554
8.92041	-0.000586375
8.92632	-0.000472303
8.93224	-0.000330365
8.93815	-0.000164921
8.94407	1.87552e-05
8.94998	0.000214971
8.9559	0.00041779
8.96181	0.000621615
8.96773	0.000821771
8.97364	0.00101449
8.97956	0.00119708
8.98547	0.00136794
8.99138	0.00152648
8.9973	0.00167283
9.00321	0.00180758
9.00913	0.00193159
9.01504	0.00204519
9.02096	0.00214845
9.02687	0.00224072
9.03279	0.00232054
9.0387	0.00238555
9.04462	0.00243268
9.05053	0.00245837
9.05645	0.00245889
9.06236	0.0024309
9.06828	0.00237152
9.07419	0.002279
9.08011	0.002153
9.08602	0.00199464
9.09194	0.00180649
9.09785	0.00159241
9.10377	0.00135728
9.10968	0.00110638
9.1156	0.000845314
9.12151	0.000579369
9.12743	0.000313086
9.13334	5.00985e-05
9.13926	-0.000207051
9.14517	-0.000456935
9.15109	-0.00069894
9.157	-0.000933258
9.16292	-0.00116053
9.16883	-0.00138139
9.17474	-0.00159635
9.18066	-0.00180578
9.18657	-0.00200966
9.19249	-0.00220749
9.1984	-0.00239879
9.20432	-0.00258294
9.21023	-0.00275923
9.21615	-0.00292664
9.22206	-0.00308449
9.22798	-0.00323228
9.23389	-0.00336972
9.23981	-0.00349666
9.24572	-0.00361306
9.25164	-0.003719
9.25755	-0.00381461
9.26347	-0.00389987
9.26938	-0.00397453
9.2753	-0.00403818
9.28121	-0.00409024
9.28713	-0.00413003
9.29304	-0.00415676
9.29896	-0.00416965
9.30487	-0.00416801
9.31079	-0.00415134
9.3167	-0.00411964
9.32262	-0.00407328
9.32853	-0.00401283
9.33445	-0.00393946
9.34036	-0.0038547
9.34628	-0.00376036
9.35219	-0.00365843
9.35811	-0.0035509
9.36402	-0.00343964
9.36993	-0.0033263
9.37585	-0.00321212
9.38176	-0.00309801
9.38768	-0.00298453
9.39359	-0.00287198
9.39951	-0.0027605
9.40542	-0.00265
9.41134	-0.00254046
9.41725	-0.00243208
9.42317	-0.00232492
9.42908	-0.00221945
9.435	-0.00211633
9.44091	-0.00201649
9.44683	-0.00192107
9.45274	-0.00183133
9.45866	-0.00174859
9.46457	-0.00167409
9.47049	-0.00160881
9.4764	-0.00155374
9.48232	-0.00150918
9.48823	-0.00147486
9.49415	-0.00144999
9.50006	-0.00143294
9.50598	-0.00142158
9.51189	-0.00141331
9.51781	-0.00140523
9.52372	-0.00139437
9.52964	-0.00137791
9.53555	-0.00135344
9.54147	-0.00131907
9.54738	-0.00127356
9.55329	-0.00121672
9.55921	-0.00114917
9.56512	-0.00107223
9.57104	-0.000987969
9.57695	-0.000899118
9.58287	-0.000808968
9.58878	-0.000721211
9.5947	-0.000639931
9.60061	-0.000569061
9.60653	-0.000512398
9.61244	-0.000473359
9.61836	-0.000454699
9.62427	-0.000458272
9.63019	-0.000484871
9.6361	-0.000534129
9.64202	-0.000604542
9.64793	-0.000693553
9.65385	-0.000797919
9.65976	-0.000914034
9.66568	-0.00103811
9.67159	-0.00116659
9.67751	-0.00129643
9.68342	-0.00142525
9.68934	-0.00155142
9.69525	-0.00167403
9.70117	-0.00179281
9.70708	-0.00190769
9.713	-0.00201887
9.71891	-0.00212662
9.72483	-0.00223122
9.73074	-0.00233278
9.73666	-0.00243139
9.74257	-0.0025268
9.74848	-0.00261862
9.7544	-0.00270629
9.76031	-0.00278909
9.76623	-0.00286621
9.77214	-0.00293677
9.77806	-0.00299991
9.78397	-0.0030549
9.78989	-0.00310131
9.7958	-0.00313904
9.80172	-0.00316836
9.80763	-0.00319025
9.81355	-0.00320621
9.81946	-0.00321828
9.82538	-0.00322887
9.83129	-0.00324073
9.83721	-0.00325676
9.84312	-0.00327982
9.84904	-0.00331249
9.85495	-0.00335683
9.86087	-0.00341434
9.86678	-0.00348563
9.8727	-0.00357047
9.87861	-0.0036677
9.88453	-0.00377541
9.89044	-0.00389081
9.89636	-0.00401056
9.90227	-0.00413092
9.90819	-0.00424801
9.9141	-0.00435798
9.92002	-0.00445727
9.92593	-0.00454269
9.93184	-0.00461163
9.93776	-0.00466236
9.94367	-0.00469369
9.94959	-0.00470515
9.9555	-0.00469717
9.96142	-0.00467036
9.96733	-0.00462603
9.97325	-0.0045659
9.97916	-0.00449186
9.98508	-0.00440589
9.99099	-0.0043099
9.99691	-0.00420552
10.0028	-0.00409436
10.0087	-0.0039776
10.0147	-0.0038562
10.0206	-0.00373084
10.0265	-0.0036021
10.0324	-0.00347049
10.0383	-0.00333653
10.0442	-0.00320088
10.0501	-0.00306425
10.0561	-0.0029272
10.062	-0.00279025
10.0679	-0.00265365
10.0738	-0.00251731
10.0797	-0.00238068
10.0856	-0.00224272
10.0915	-0.00210198
10.0975	-0.0019565
10.1034	-0.00180463
10.1093	-0.00164468
10.1152	-0.00147545
10.1211	-0.0012965
10.127	-0.00110826
10.1329	-0.00091227
10.1389	-0.000711171
10.1448	-0.000508639
10.1507	-0.000309021
10.1566	-0.000117103
10.1625	6.22506e-05
10.1684	0.00022453
10.1744	0.000365958
10.1803	0.000483742
10.1862	0.000576422
10.1921	0.000643507
10.198	0.000685554
10.2039	0.000704593
10.2098	0.000703363
10.2158	0.000685221
10.2217	0.000653919
10.2276	0.000613541
10.2335	0.000567891
10.2394	0.000520502
10.2453	0.000474745
10.2512	0.000433407
10.2572	0.000398852
10.2631	0.000372628
10.269	0.000355534
10.2749	0.000347609
10.2808	0.000348245
10.2867	0.000356087
10.2927	0.000369341
10.2986	0.000385815
10.3045	0.000403272
10.3104	0.000419654
10.3163	0.000433172
10.3222	0.000442362
10.3281	0.000446592
10.3341	0.000445822
10.34	0.000440652
10.3459	0.000432246
10.3518	0.000422063
10.3577	0.000412071
10.3636	0.000404297
10.3695	0.000400645
10.3755	0.000402782
10.3814	0.000412075
10.3873	0.000429422
10.3932	0.000455102
10.3991	0.000489012
10.405	0.000530509
10.4109	0.000578759
10.4169	0.000632705
10.4228	0.000691157
10.4287	0.000752922
10.4346	0.000816898
10.4405	0.000882092
10.4464	0.000947597
10.4524	0.00101248
10.4583	0.00107598
10.4642	0.00113714
10.4701	0.00119485
10.476	0.00124797
10.4819	0.00129508
10.4878	0.0013351
10.4938	0.00136717
10.4997	0.00139092
10.5056	0.00140657
10.5115	0.00141512
10.5174	0.00141829
10.5233	0.0014184
10.5292	0.00141829
10.5352	0.00142076
10.5411	0.00142872
10.547	0.00144472
10.5529	0.00147075
10.5588	0.00150829
10.5647	0.00155813
10.5706	0.00162047
10.5766	0.0016951
10.5825	0.00178131
10.5884	0.00187832
10.5943	0.00198526
10.6002	0.0021012
10.6061	0.00222527
10.6121	0.00235649
10.618	0.00249373
10.6239	0.00263557
10.6298	0.00278027
10.6357	0.00292567
10.6416	0.00306921
10.6475	0.00320789
10.6535	0.00333859
10.6594	0.00345805
10.6653	0.00356306
10.6712	0.00365073
10.6771	0.00371859
10.683	0.00376479
10.6889	0.00378829
10.6949	0.00378901
10.7008	0.00376781
10.7067	0.00372652
10.7126	0.00366799
10.7185	0.00359578
10.7244	0.00351425
10.7303	0.00342847
10.7363	0.00334321
10.7422	0.00326358
10.7481	0.00319448
10.754	0.00314004
10.7599	0.00310359
10.7658	0.00308728
10.7718	0.00309195
10.7777	0.00311705
10.7836	0.00316071
10.7895	0.00321988
10.7954	0.00329059
10.8013	0.00336833
10.8072	0.00344846
10.8132	0.00352656
10.8191	0.00359886
10.825	0.00366246
10.8309	0.00371542
10.8368	0.003757
10.8427	0.00378739
10.8486	0.00380758
10.8546	0.00381917
10.8605	0.0038242
10.8664	0.00382457
10.8723	0.00382223
10.8782	0.00381897
10.8841	0.00381665
10.89	0.00381706
10.896	0.00382213
10.9019	0.00383373
10.9078	0.00385378
10.9137	0.00388421
10.9196	0.00392691
10.9255	0.00398326
10.9315	0.00405451
10.9374	0.00414131
10.9433	0.00424368
10.9492	0.00436086
10.9551	0.00449146
10.961	0.00463338
10.9669	0.00478389
10.9729	0.0049398
10.9788	0.00509748
10.9847	0.00525311
10.9906	0.00540273
10.9965	0.00554257
11.0024	0.00566888
11.0083	0.00577847
11.0143	0.00586908
11.0202	0.00593932
11.0261	0.00598899
11.032	0.00601924
11.0379	0.00603266
11.0438	0.00603334
11.0498	0.00602669
11.0557	0.00601926
11.0616	0.00601838
11.0675	0.0060319
11.0734	0.00606747
11.0793	0.00613249
11.0852	0.0062335
11.0912	0.00637589
11.0971	0.00656381
11.103	0.00679949
11.1089	0.00708384
11.1148	0.00741625
11.1207	0.00779469
11.1266	0.00821603
11.1326	0.0086761
11.1385	0.00917024
11.1444	0.00969348
11.1503	0.0102408
11.1562	0.0108074
11.1621	0.0113889
11.168	0.0119816
11.174	0.0125826
11.1799	0.0131892
11.1858	0.0138
11.1917	0.014414
11.1976	0.0150306
11.2035	0.0156494
11.2095	0.0162706
11.2154	0.0168942
11.2213	0.0175205
11.2272	0.0181502
11.2331	0.0187842
11.239	0.019424
11.2449	0.0200714
11.2509	0.020729
11.2568	0.0213994
11.2627	0.0220857
11.2686	0.0227906
11.2745	0.0235164
11.2804	0.0242646
11.2863	0.0250357
11.2923	0.0258293
11.2982	0.0266439
11.3041	0.0274768
11.31	0.0283255
11.3159	0.0291871
11.3218	0.0300591
11.3277	0.0309399
11.3337	0.0318287
11.3396	0.0327261
11.3455	0.0336339
11.3514	0.0345552
11.3573	0.0354939
11.3632	0.0364541
11.3692	0.0374402
11.3751	0.038456
11.381	0.0395043
11.3869	0.0405871
11.3928	0.0417049
11.3987	0.0428576
11.4046	0.0440434
11.4106	0.0452598
11.4165	0.0465044
11.4224	0.0477748
11.4283	0.0490695
11.4342	0.0503877
11.4401	0.0517297
11.446	0.0530972
11.452	0.0544931
11.4579	0.0559218
11.4638	0.0573882
11.4697	0.0588985
11.4756	0.0604589
11.4815	0.062076
11.4874	0.0637566
11.4934	0.0655069
11.4993	0.0673332
11.5052	0.0692413
11.5111	0.0712364
11.517	0.0733231
11.5229	0.0755054
11.5289	0.0777863
11.5348	0.0801678
11.5407	0.082651
11.5466	0.0852358
11.5525	0.0879209
11.5584	0.090704
11.5643	0.093582
11.5703	0.0965506
11.5762	0.0996048
11.5821	0.102739
11.588	0.105947
11.5939	0.109222
11.5998	0.112557
11.6057	0.115946
11.6117	0.11938
11.6176	0.122854
11.6235	0.126359
11.6294	0.129889
11.6353	0.133437
11.6412	0.136997
11.6471	0.140563
11.6531	0.14413
11.659	0.147693
11.6649	0.151247
11.6708	0.15479
11.6767	0.158316
11.6826	0.161822
11.6886	0.165303
11.6945	0.168756
11.7004	0.172175
11.7063	0.175554
11.7122	0.178888
11.7181	0.182168
11.724	0.185389
11.73	0.188541
11.7359	0.191617
11.7418	0.19461
11.7477	0.197514
11.7536	0.200321
11.7595	0.203027
11.7654	0.205627
11.7714	0.208119
11.7773	0.210501
11.7832	0.212771
11.7891	0.214928
11.795	0.216974
11.8009	0.218908
11.8068	0.22073
11.8128	0.222442
11.8187	0.224044
11.8246	0.225534
11.8305	0.226913
11.8364	0.228179
11.8423	0.229331
11.8483	0.230366
11.8542	0.231283
11.8601	0.23208
11.866	0.232756
11.8719	0.233308
11.8778	0.233736
11.8837	0.23404
11.8897	0.234221
11.8956	0.234279
11.9015	0.234217
11.9074	0.234037
11.9133	0.233741
11.9192	0.233331
11.9251	0.232811
11.9311	0.232182
11.937	0.231447
11.9429	0.230608
11.9488	0.229668
11.9547	0.22863
11.9606	0.227495
11.9666	0.226269
11.9725	0.224956
11.9784	0.22356
11.9843	0.222088
11.9902	0.220546
11.9961	0.218943
12.002	0.217285
12.008	0.215582
12.0139	0.213841
12.0198	0.21207
12.0257	0.210277
12.0316	0.208467
12.0375	0.206645
12.0434	0.204814
12.0494	0.202978
12.0553	0.201137
12.0612	0.199291
12.0671	0.19744
12.073	0.195582
12.0789	0.193717
12.0848	0.191841
12.0908	0.189954
12.0967	0.188054
12.1026	0.186138
12.1085	0.184205
12.1144	0.182254
12.1203	0.180283
12.1263	0.178294
12.1322	0.176285
12.1381	0.174258
12.144	0.172215
12.1499	0.170159
12.1558	0.168091
12.1617	0.166016
12.1677	0.163937
12.1736	0.161857
12.1795	0.159779
12.1854	0.157705
12.1913	0.155637
12.1972	0.153575
12.2031	0.15152
12.2091	0.149472
12.215	0.14743
12.2209	0.145395
12.2268	0.143364
12.2327	0.14134
12.2386	0.139322
12.2445	0.137311
12.2505	0.135309
12.2564	0.133318
12.2623	0.131343
12.2682	0.129386
12.2741	0.12745
12.28	0.12554
12.286	0.123656
12.2919	0.121803
12.2978	0.119981
12.3037	0.118191
12.3096	0.116433
12.3155	0.114707
12.3214	0.113012
12.3274	0.111348
12.3333	0.109715
12.3392	0.108113
12.3451	0.106544
12.351	0.10501
12.3569	0.103513
12.3628	0.102055
12.3688	0.10064
12.3747	0.0992694
12.3806	0.0979463
12.3865	0.0966719
12.3924	0.0954466
12.3983	0.0942699
12.4042	0.0931403
12.4102	0.0920552
12.4161	0.0910107
12.422	0.0900024
12.4279	0.0890256
12.4338	0.088075
12.4397	0.087145
12.4457	0.0862299
12.4516	0.0853242
12.4575	0.0844226
12.4634	0.0835206
12.4693	0.0826142
12.4752	0.0817009
12.4811	0.0807791
12.4871	0.0798492
12.493	0.0789127
12.4989	0.0779725
12.5048	0.0770323
12.5107	0.0760962
12.5166	0.0751687
12.5225	0.074254
12.5285	0.0733553
12.5344	0.0724753
12.5403	0.0716156
12.5462	0.0707767
12.5521	0.0699586
12.558	0.0691604
12.5639	0.0683808
12.5699	0.0676184
12.5758	0.0668716
12.5817	0.0661387
12.5876	0.0654179
12.5935	0.0647078
12.5994	0.0640069
12.6054	0.0633137
12.6113	0.0626267
12.6172	0.0619447
12.6231	0.0612664
12.629	0.0605909
12.6349	0.0599173
12.6408	0.059245
12.6468	0.0585736
12.6527	0.0579025
12.6586	0.0572314
12.6645	0.0565596
12.6704	0.0558863
12.6763	0.0552106
12.6822	0.0545313
12.6882	0.0538472
12.6941	0.0531571
12.7	0.0524599
12.7059	0.0517548
12.7118	0.0510413
12.7177	0.0503195
12.7237	0.0495901
12.7296	0.0488543
12.7355	0.0481142
12.7414	0.0473723
12.7473	0.0466313
12.7532	0.0458952
12.7591	0.0451675
12.7651	0.0444519
12.771	0.0437517
12.7769	0.0430697
12.7828	0.0424087
12.7887	0.0417702
12.7946	0.0411551
12.8005	0.0405629
12.8065	0.0399927
12.8124	0.0394424
12.8183	0.0389096
12.8242	0.0383916
12.8301	0.0378853
12.836	0.0373882
12.8419	0.0368983
12.8479	0.0364142
12.8538	0.0359353
12.8597	0.0354623
12.8656	0.0349967
12.8715	0.0345407
12.8774	0.0340974
12.8834	0.0336702
12.8893	0.0332628
12.8952	0.0328788
12.9011	0.0325212
12.907	0.0321924
12.9129	0.031894
12.9188	0.031627
12.9248	0.0313911
12.9307	0.0311848
12.9366	0.0310061
12.9425	0.0308519
12.9484	0.0307185
12.9543	0.030602
12.9602	0.0304984
12.9662	0.0304035
12.9721	0.0303136
12.978	0.030225
12.9839	0.0301344
12.9898	0.0300389
12.9957	0.0299357
